# Supplementary material for: Ethyl 1-(4-chloro­phen­yl)-3-[1-(4-meth­oxy­phen­yl)-4-oxo-3-phenyl­azetidin-2-yl]-2-nitro-2,3,10,10a-tetra­hydro-1H,5H-pyr­rolo[1,2-b]isoquinoline-10a-carboxyl­ate
Source: Acta Crystallogr Sect E Struct Rep Online. 2008 Sep 30;64(Pt 10):o2042. doi: 10.1107/S1600536808030961 (PMC2959299; doi:10.1107/S1600536808030961)
Supplement: Supplementary file 1 [file e-64-o2042-sup1.cif]

##############################################################################
###                                                                        ###
###        Electronic paper (Acta Crystallographica Section E)             ###
###                                                                        ###
##############################################################################
#                                                                            #
# This CIF contains the data in a paper accepted for publication in Acta     #
# Crystallographica Section E. It conforms to the requirements of Notes      #
# for Authors for Section E, and has been peer reviewed under the auspices   #
# of the IUCr Commission on Journals.                                        #
#                                                                            #
# Full details of the Crystallographic Information File format               #
# are given in the paper "The Crystallographic Information File (CIF):       #
# a New Standard Archive File for Crystallography" by S. R. Hall, F. H.      #
# Allen and I. D. Brown [Acta Cryst. (1991), A47, 655-685].                  #
#                                                                            #
# The current version of the core CIF dictionary is obtainable from          #
# ftp://ftp.iucr.org/pub/cif_core.dic. The current version number is 2.4.    #
#                                                                            #
# Software is freely available for graphical display of the structure(s) in  #
# this CIF.  For information consult the CIF home page http://www.iucr.org/  #
# cif/home.html                                                              #
#                                                                            #
# This file may be used for bona fide research purposes within the           #
# scientific community so long as proper attribution is given to the journal # 
# article from which it was obtained.                                        #
#                                                                            #
##############################################################################
                                             
data_global
_audit_creation_method     SHELXL-97
_journal_date_recd_electronic     2008-09-17
_journal_date_accepted     2008-09-25
_journal_name_full     'Acta Crystallographica, Section E'
_journal_year     2008
_journal_volume     64
_journal_issue     10
_journal_page_first     o2042
_journal_page_last     o2042
_journal_paper_category     QO
_journal_coeditor_code     CI2676
_publ_contact_author_name     ' M.N. Ponnuswamy '
_publ_contact_author_address
; Centre of Advanced Study in Crystallography and Biophysics
University of Madras
Guindy Campus
Chennai - 600 025
India
;
_publ_contact_author_email     'mnpsy2004@yahoo.com'
_publ_contact_author_fax     '+9144 22352494'
_publ_contact_author_phone     '+9144 22300122'
_publ_section_title
;\
Ethyl 1-(4-chlorophenyl)-3-[1-(4-methoxyphenyl)-4-oxo-3-\
phenylazetidin-2-yl]-2-nitro-2,3,10,10a-tetrahydro-1<i>H</i>,5<i>H</i>-\
pyrrolo[1,2-<i>b</i>]isoquinoline-10a-carboxylate
;
loop_
    _publ_author_name
    _publ_author_address
    'S. Sundaresan'
;
Centre of Advanced Study in Crystallography and Biophysics
University of Madras
Guindy Campus
Chennai 600025
India
;
    ' P. Ramesh '
; Department of Physics
Presidency College (Autonomous)
Chennai 600005
India
;
    'N. Arumugam'
; Department of Organic Chemistry
University of Madras
Guindy Campus
Chennai 600025
India
;
    'R. Raghunathan'
; Department of Organic Chemistry
University of Madras
Guindy Campus
Chennai 600025
India
;
    ' M. N. Ponnuswamy '
;
Centre of Advanced Study in Crystallography and Biophysics
University of Madras
Guindy Campus
Chennai 600025
India
;
data_I
_audit_creation_method     SHELXL-97
_chemical_name_systematic
;
Ethyl 1-(4-chlorophenyl)-3-[1-(4-methoxyphenyl)-4-oxo-3-
phenylazetidin-2-yl]-2-nitro-2,3,10,10a-tetrahydro-1<i>H</i>,5<i>H</i>-
pyrrolo[1,2-<i>b</i>]isoquinoline-10a-carboxylate
;
_chemical_name_common
;
Ethyl-1-(4-chlorophenyl)-2-nitro-3-[4-oxo-3-phenyl-1-(4-methoxyphenyl)
azetidine-2-yl]-2,3,10,10a-tetrahydro-1H, 5H-pyrrolo[1,2-b] isoquinoline-10a-
carboxylate
;
_chemical_formula_moiety     'C37 H34 Cl N3 O6'
_chemical_formula_sum     'C37 H34 Cl N3 O6'
_chemical_formula_iupac     'C37 H34 Cl N3 O6'
_chemical_formula_weight     652.12
_chemical_melting_point     ?
_symmetry_cell_setting     monoclinic
_symmetry_space_group_name_H-M     'P 21/n'
_symmetry_space_group_name_Hall     '-P 2yn '
loop_
    _symmetry_equiv_pos_as_xyz
    'x, y, z'
    '-x+1/2, y+1/2, -z+1/2'
    '-x, -y, -z'
    'x-1/2, -y-1/2, z-1/2'
_cell_length_a     9.1723(2)
_cell_length_b     18.0452(4)
_cell_length_c     19.7475(5)
_cell_angle_alpha     90.00
_cell_angle_beta     100.6380(10)
_cell_angle_gamma     90.00
_cell_volume     3212.35(13)
_cell_formula_units_Z     4
_cell_measurement_reflns_used     5002
_cell_measurement_theta_min     1.54
_cell_measurement_theta_max     24.93
_cell_measurement_temperature     293(2)
_exptl_crystal_description     Block
_exptl_crystal_colour     Colourless
_exptl_crystal_size_max     0.22
_exptl_crystal_size_mid     0.20
_exptl_crystal_size_min     0.17
_exptl_crystal_density_diffrn     1.348
_exptl_crystal_density_meas     ?
_exptl_crystal_density_method     'not measured'
_exptl_crystal_F_000     1368
_exptl_absorpt_coefficient_mu     0.172
_exptl_absorpt_correction_type     multi-scan
_exptl_absorpt_process_details     '(SADABS; Sheldrick, 2001)'
_exptl_absorpt_correction_T_min     0.9632
_exptl_absorpt_correction_T_max     0.9714
_exptl_special_details
;
;
_diffrn_ambient_temperature     293(2)
_diffrn_radiation_type     MoK\a
_diffrn_radiation_wavelength     0.71073
_diffrn_radiation_source     'fine-focus sealed tube'
_diffrn_radiation_monochromator     graphite
_diffrn_measurement_device_type     'Bruker kappa APEXII area-detector'
_diffrn_measurement_method     '\w and \f scans'
_diffrn_detector_area_resol_mean     ?
_diffrn_reflns_number     30325
_diffrn_reflns_av_R_equivalents     0.0338
_diffrn_reflns_av_sigmaI/netI     0.0267
_diffrn_reflns_theta_min     1.54
_diffrn_reflns_theta_max     24.93
_diffrn_reflns_theta_full     24.93
_diffrn_measured_fraction_theta_max     0.997
_diffrn_measured_fraction_theta_full     0.997
_diffrn_reflns_limit_h_min     -10
_diffrn_reflns_limit_h_max     10
_diffrn_reflns_limit_k_min     -20
_diffrn_reflns_limit_k_max     21
_diffrn_reflns_limit_l_min     -23
_diffrn_reflns_limit_l_max     23
_diffrn_standards_number     0
_diffrn_standards_interval_count     .
_diffrn_standards_interval_time     .
_diffrn_standards_decay_%     ?
_refine_special_details
;
Refinement of <i>F</i>^2^ against ALL reflections. The weighted <i>R</i>-factor
<i>wR</i> and goodness of fit <i>S</i> are based on <i>F</i>^2^, conventional
<i>R</i>-factors <i>R</i> are based on <i>F</i>, with <i>F</i> set to zero for
negative <i>F</i>^2^. The threshold expression of <i>F</i>^2^ >
\s(<i>F</i>^2^) is used only for calculating <i>R</i>-factors(gt) <i>etc</i>.
and is not relevant to the choice of reflections for refinement.
<i>R</i>-factors based on <i>F</i>^2^ are statistically about twice as large
as those based on <i>F</i>, and <i>R</i>- factors based on ALL data will be
even larger.
;
_reflns_number_total     5582
_reflns_number_gt     3760
_reflns_threshold_expression     I>2\s(I)
_refine_ls_structure_factor_coef     Fsqd
_refine_ls_matrix_type     full
_refine_ls_R_factor_all     0.0780
_refine_ls_R_factor_gt     0.0469
_refine_ls_wR_factor_gt     0.1142
_refine_ls_wR_factor_ref     0.1351
_refine_ls_goodness_of_fit_ref     1.025
_refine_ls_restrained_S_all     1.025
_refine_ls_number_reflns     5582
_refine_ls_number_parameters     426
_refine_ls_number_restraints     0
_refine_ls_hydrogen_treatment     constr
_refine_ls_weighting_scheme     calc
_refine_ls_weighting_details
         'calc w=1/[\s^2^(Fo^2^)+(0.0537P)^2^+1.5127P] where P=(Fo^2^+2Fc^2^)/3'
_atom_sites_solution_hydrogens     geom
_atom_sites_solution_primary     direct
_atom_sites_solution_secondary     difmap
_refine_ls_shift/su_max     0.001
_refine_ls_shift/su_mean     <0.001
_refine_diff_density_max     0.338
_refine_diff_density_min     -0.270
_refine_ls_extinction_method     none
_refine_ls_extinction_coef     ?
loop_
    _atom_type_symbol
    _atom_type_description
    _atom_type_scat_dispersion_real
    _atom_type_scat_dispersion_imag
    _atom_type_scat_source
    'C' 'C' 0.0033 0.0016
                         'International Tables Vol C Tables 4.2.6.8 and 6.1.1.4'
    'H' 'H' 0.0000 0.0000
                         'International Tables Vol C Tables 4.2.6.8 and 6.1.1.4'
    'Cl' 'Cl' 0.1484 0.1585
                         'International Tables Vol C Tables 4.2.6.8 and 6.1.1.4'
    'N' 'N' 0.0061 0.0033
                         'International Tables Vol C Tables 4.2.6.8 and 6.1.1.4'
    'O' 'O' 0.0106 0.0060
                         'International Tables Vol C Tables 4.2.6.8 and 6.1.1.4'
_computing_data_collection     'APEX2 (Bruker, 2004)'
_computing_cell_refinement     'SAINT (Bruker, 2004)'
_computing_data_reduction     'SAINT (Bruker, 2004)'
_computing_structure_solution     'SHELXS97 (Sheldrick, 2008)'
_computing_structure_refinement     'SHELXL97 (Sheldrick, 2008)'
_computing_molecular_graphics     'ORTEP-3 (Farrugia, 1997)'
_computing_publication_material
                            'SHELXL97 (Sheldrick, 2008) and PLATON (Spek, 2003)'
loop_
    _atom_site_type_symbol
    _atom_site_label
    _atom_site_fract_x
    _atom_site_fract_y
    _atom_site_fract_z
    _atom_site_U_iso_or_equiv
    _atom_site_adp_type
    _atom_site_calc_flag
    _atom_site_refinement_flags
    _atom_site_occupancy
    _atom_site_disorder_assembly
    _atom_site_disorder_group
    Cl Cl1 0.26960(11) 0.43479(5) 0.60642(4) 0.0979(3) Uani d . 1 . .
    O O1 -0.1144(2) 0.31964(12) 0.15686(11) 0.0870(6) Uani d . 1 . .
    O O2 -0.2380(2) 0.31467(12) 0.24445(12) 0.0914(7) Uani d . 1 . .
    O O3 -0.2459(3) 0.47487(16) 0.18822(18) 0.1215(11) Uani d . 1 . .
    O O4 -0.2416(4) 0.58070(18) 0.23474(14) 0.1523(14) Uani d . 1 . .
    O O5 0.3329(2) 0.63293(11) 0.11354(11) 0.0839(6) Uani d . 1 . .
    O O6 0.2021(2) 0.31726(12) -0.07279(10) 0.0823(6) Uani d . 1 . .
    N N1 0.08498(19) 0.41518(10) 0.21858(10) 0.0468(5) Uani d . 1 . .
    C C2 0.2354(3) 0.38685(14) 0.21800(13) 0.0556(6) Uani d . 1 . .
    H H2A 0.2891 0.4229 0.1957 0.067 Uiso calc R 1 . .
    H H2B 0.2280 0.3416 0.1911 0.067 Uiso calc R 1 . .
    C C3 0.3207(3) 0.37143(13) 0.28843(13) 0.0537(6) Uani d . 1 . .
    C C4 0.4641(3) 0.39488(18) 0.31274(17) 0.0771(8) Uani d . 1 . .
    H H4 0.5137 0.4230 0.2847 0.093 Uiso calc R 1 . .
    C C5 0.5336(3) 0.3767(2) 0.3782(2) 0.0940(10) Uani d . 1 . .
    H H5 0.6295 0.3934 0.3947 0.113 Uiso calc R 1 . .
    C C6 0.4625(4) 0.33415(19) 0.41941(17) 0.0836(9) Uani d . 1 . .
    H H6 0.5113 0.3209 0.4633 0.100 Uiso calc R 1 . .
    C C7 0.3198(3) 0.31095(14) 0.39631(14) 0.0644(7) Uani d . 1 . .
    H H7 0.2714 0.2824 0.4246 0.077 Uiso calc R 1 . .
    C C8 0.2481(3) 0.33003(12) 0.33104(13) 0.0499(6) Uani d . 1 . .
    C C9 0.0928(3) 0.30842(12) 0.30105(13) 0.0547(6) Uani d . 1 . .
    H H9A 0.0441 0.2909 0.3377 0.066 Uiso calc R 1 . .
    H H9B 0.0945 0.2678 0.2690 0.066 Uiso calc R 1 . .
    C C10 0.0017(2) 0.37342(12) 0.26295(12) 0.0487(6) Uani d . 1 . .
    C C11 -0.0500(3) 0.43205(12) 0.31170(13) 0.0513(6) Uani d . 1 . .
    H H11 -0.1545 0.4222 0.3132 0.062 Uiso calc R 1 . .
    C C12 -0.0423(3) 0.50536(13) 0.27378(13) 0.0551(6) Uani d . 1 . .
    H H12 -0.0162 0.5457 0.3070 0.066 Uiso calc R 1 . .
    C C13 0.0807(3) 0.49450(12) 0.23229(12) 0.0479(5) Uani d . 1 . .
    H H13 0.1747 0.5079 0.2621 0.058 Uiso calc R 1 . .
    C C14 -0.1333(3) 0.33509(15) 0.22050(16) 0.0654(7) Uani d . 1 . .
    C C15 -0.2295(5) 0.2774(2) 0.1122(2) 0.1293(16) Uani d . 1 . .
    H H15A -0.1831 0.2395 0.0886 0.155 Uiso calc R 1 . .
    H H15B -0.2911 0.2528 0.1403 0.155 Uiso calc R 1 . .
    C C16 -0.3162(5) 0.3200(3) 0.0650(2) 0.163(2) Uani d . 1 . .
    H H16A -0.3704 0.3544 0.0880 0.245 Uiso calc R 1 . .
    H H16B -0.3846 0.2891 0.0348 0.245 Uiso calc R 1 . .
    H H16C -0.2554 0.3467 0.0387 0.245 Uiso calc R 1 . .
    C C17 0.0339(3) 0.43451(12) 0.38492(13) 0.0522(6) Uani d . 1 . .
    C C18 -0.0165(3) 0.39231(14) 0.43459(14) 0.0624(7) Uani d . 1 . .
    H H18 -0.1011 0.3634 0.4220 0.075 Uiso calc R 1 . .
    C C19 0.0560(3) 0.39233(16) 0.50219(15) 0.0717(8) Uani d . 1 . .
    H H19 0.0207 0.3635 0.5348 0.086 Uiso calc R 1 . .
    C C20 0.1801(3) 0.43493(16) 0.52118(14) 0.0677(8) Uani d . 1 . .
    C C21 0.2316(3) 0.47828(15) 0.47366(15) 0.0696(7) Uani d . 1 . .
    H H21 0.3153 0.5077 0.4869 0.083 Uiso calc R 1 . .
    C C22 0.1586(3) 0.47789(14) 0.40612(13) 0.0610(7) Uani d . 1 . .
    H H22 0.1938 0.5074 0.3740 0.073 Uiso calc R 1 . .
    N N23 -0.1895(3) 0.52072(17) 0.22867(14) 0.0772(8) Uani d . 1 . .
    C C24 0.0636(3) 0.54308(12) 0.16801(12) 0.0512(6) Uani d . 1 . .
    H H24 -0.0372 0.5412 0.1409 0.061 Uiso calc R 1 . .
    C C25 0.1223(3) 0.62490(13) 0.18009(13) 0.0559(6) Uani d . 1 . .
    H H25 0.0496 0.6593 0.1546 0.067 Uiso calc R 1 . .
    C C26 0.2339(3) 0.60255(14) 0.13526(13) 0.0611(7) Uani d . 1 . .
    N N27 0.1771(2) 0.53255(11) 0.12491(10) 0.0555(5) Uani d . 1 . .
    C C28 0.1739(3) 0.65324(12) 0.25172(13) 0.0547(6) Uani d . 1 . .
    C C29 0.3113(3) 0.63541(14) 0.28979(16) 0.0678(7) Uani d . 1 . .
    H H29 0.3770 0.6073 0.2698 0.081 Uiso calc R 1 . .
    C C30 0.3525(4) 0.65882(17) 0.35720(18) 0.0828(9) Uani d . 1 . .
    H H30 0.4448 0.6456 0.3823 0.099 Uiso calc R 1 . .
    C C31 0.2596(4) 0.70088(18) 0.38705(18) 0.0861(9) Uani d . 1 . .
    H H31 0.2877 0.7163 0.4325 0.103 Uiso calc R 1 . .
    C C32 0.1253(4) 0.72025(16) 0.35001(18) 0.0813(9) Uani d . 1 . .
    H H32 0.0616 0.7494 0.3703 0.098 Uiso calc R 1 . .
    C C33 0.0822(3) 0.69735(14) 0.28273(16) 0.0665(7) Uani d . 1 . .
    H H33 -0.0097 0.7118 0.2579 0.080 Uiso calc R 1 . .
    C C34 0.1861(3) 0.47852(13) 0.07403(12) 0.0533(6) Uani d . 1 . .
    C C35 0.3076(3) 0.47553(16) 0.04257(15) 0.0700(8) Uani d . 1 . .
    H H35 0.3843 0.5094 0.0547 0.084 Uiso calc R 1 . .
    C C36 0.3168(3) 0.42258(16) -0.00697(15) 0.0725(8) Uani d . 1 . .
    H H36 0.3991 0.4213 -0.0283 0.087 Uiso calc R 1 . .
    C C37 0.2053(3) 0.37216(15) -0.02476(13) 0.0596(6) Uani d . 1 . .
    C C38 0.0838(3) 0.37514(15) 0.00705(13) 0.0612(7) Uani d . 1 . .
    H H38 0.0073 0.3411 -0.0050 0.073 Uiso calc R 1 . .
    C C39 0.0741(3) 0.42744(14) 0.05597(13) 0.0573(6) Uani d . 1 . .
    H H39 -0.0084 0.4286 0.0772 0.069 Uiso calc R 1 . .
    C C40 0.3268(3) 0.30843(19) -0.10496(16) 0.0824(9) Uani d . 1 . .
    H H40A 0.3477 0.3545 -0.1256 0.124 Uiso calc R 1 . .
    H H40B 0.3062 0.2710 -0.1399 0.124 Uiso calc R 1 . .
    H H40C 0.4112 0.2939 -0.0712 0.124 Uiso calc R 1 . .
loop_
    _atom_site_aniso_label
    _atom_site_aniso_U_11
    _atom_site_aniso_U_22
    _atom_site_aniso_U_33
    _atom_site_aniso_U_12
    _atom_site_aniso_U_13
    _atom_site_aniso_U_23
    Cl1 0.1261(7) 0.1070(6) 0.0593(5) 0.0466(5) 0.0135(5) -0.0010(4)
    O1 0.0823(14) 0.1021(16) 0.0680(14) -0.0362(12) -0.0090(11) 0.0012(11)
    O2 0.0641(13) 0.0896(15) 0.1228(19) -0.0263(11) 0.0235(12) 0.0104(13)
    O3 0.0639(15) 0.0989(19) 0.183(3) -0.0030(13) -0.0253(17) 0.0309(19)
    O4 0.183(3) 0.162(3) 0.107(2) 0.128(2) 0.0138(19) 0.0210(18)
    O5 0.0955(15) 0.0691(12) 0.0985(16) -0.0293(11) 0.0479(13) -0.0002(11)
    O6 0.0805(13) 0.0942(15) 0.0781(14) -0.0059(11) 0.0301(11) -0.0264(11)
    N1 0.0446(11) 0.0440(10) 0.0542(12) 0.0015(8) 0.0153(9) 0.0028(8)
    C2 0.0516(14) 0.0588(14) 0.0607(16) 0.0085(11) 0.0215(12) -0.0004(12)
    C3 0.0449(14) 0.0546(14) 0.0628(16) 0.0097(11) 0.0132(12) -0.0047(12)
    C4 0.0477(16) 0.090(2) 0.096(2) 0.0049(14) 0.0180(16) 0.0048(17)
    C5 0.0507(18) 0.113(3) 0.109(3) 0.0087(18) -0.0078(19) -0.001(2)
    C6 0.075(2) 0.094(2) 0.073(2) 0.0268(18) -0.0099(17) -0.0029(18)
    C7 0.0673(18) 0.0575(15) 0.0676(18) 0.0192(13) 0.0107(14) 0.0045(13)
    C8 0.0523(14) 0.0401(12) 0.0574(15) 0.0105(10) 0.0102(12) -0.0025(11)
    C9 0.0590(15) 0.0438(13) 0.0624(16) 0.0010(11) 0.0135(12) 0.0045(11)
    C10 0.0460(13) 0.0449(12) 0.0570(15) -0.0022(10) 0.0147(11) 0.0061(10)
    C11 0.0448(13) 0.0510(13) 0.0624(16) 0.0063(10) 0.0210(12) 0.0128(11)
    C12 0.0566(15) 0.0506(13) 0.0628(16) 0.0099(11) 0.0235(12) 0.0121(11)
    C13 0.0506(13) 0.0434(12) 0.0524(14) 0.0012(10) 0.0165(11) 0.0047(10)
    C14 0.0532(16) 0.0605(16) 0.080(2) -0.0077(12) 0.0061(14) 0.0148(14)
    C15 0.116(3) 0.118(3) 0.126(3) -0.056(3) -0.049(3) 0.015(3)
    C16 0.147(4) 0.197(5) 0.117(4) -0.089(4) -0.054(3) 0.056(4)
    C17 0.0563(15) 0.0456(13) 0.0607(16) 0.0136(11) 0.0268(12) 0.0062(11)
    C18 0.0636(16) 0.0617(16) 0.0685(18) 0.0128(12) 0.0291(14) 0.0159(13)
    C19 0.085(2) 0.0726(18) 0.0664(19) 0.0274(16) 0.0365(17) 0.0206(15)
    C20 0.084(2) 0.0662(17) 0.0564(17) 0.0298(16) 0.0217(15) 0.0001(14)
    C21 0.081(2) 0.0640(17) 0.0662(19) 0.0074(14) 0.0208(16) -0.0104(14)
    C22 0.0775(18) 0.0541(15) 0.0570(17) 0.0032(13) 0.0275(14) -0.0006(12)
    N23 0.0689(17) 0.0873(19) 0.0842(19) 0.0343(15) 0.0372(15) 0.0408(15)
    C24 0.0510(14) 0.0512(13) 0.0535(14) -0.0018(10) 0.0155(11) 0.0061(11)
    C25 0.0631(16) 0.0464(13) 0.0597(16) -0.0005(11) 0.0150(13) 0.0100(11)
    C26 0.0712(17) 0.0539(15) 0.0612(16) -0.0088(13) 0.0204(14) 0.0096(12)
    N27 0.0630(13) 0.0520(12) 0.0564(13) -0.0118(9) 0.0240(10) 0.0015(9)
    C28 0.0599(16) 0.0421(13) 0.0632(16) -0.0049(11) 0.0139(13) 0.0076(11)
    C29 0.0655(18) 0.0538(15) 0.084(2) -0.0015(13) 0.0131(16) 0.0007(14)
    C30 0.078(2) 0.0727(19) 0.089(2) -0.0049(16) -0.0078(18) -0.0006(17)
    C31 0.103(3) 0.075(2) 0.077(2) -0.0136(19) 0.006(2) -0.0069(17)
    C32 0.098(2) 0.0653(18) 0.089(2) -0.0054(17) 0.037(2) -0.0132(16)
    C33 0.0673(17) 0.0526(15) 0.082(2) 0.0022(13) 0.0190(15) 0.0036(14)
    C34 0.0600(15) 0.0546(14) 0.0485(14) -0.0056(11) 0.0181(12) 0.0076(11)
    C35 0.0649(17) 0.0724(18) 0.079(2) -0.0210(14) 0.0286(15) -0.0059(15)
    C36 0.0656(18) 0.082(2) 0.079(2) -0.0086(15) 0.0366(15) -0.0050(16)
    C37 0.0623(16) 0.0672(16) 0.0516(15) -0.0007(13) 0.0166(13) -0.0013(12)
    C38 0.0623(16) 0.0690(16) 0.0545(15) -0.0145(13) 0.0163(13) -0.0038(13)
    C39 0.0551(15) 0.0685(16) 0.0522(15) -0.0111(12) 0.0203(12) 0.0007(12)
    C40 0.079(2) 0.099(2) 0.0722(19) 0.0267(17) 0.0224(16) -0.0084(17)
_geom_special_details
;
All e.s.d.'s (except the e.s.d. in the dihedral angle between two l.s. planes)
are estimated using the full covariance matrix. The cell e.s.d.'s are taken
into account individually in the estimation of e.s.d.'s in distances, angles
and torsion angles; correlations between e.s.d.'s in cell parameters are only
used when they are defined by crystal symmetry. An approximate (isotropic)
treatment of cell e.s.d.'s is used for estimating e.s.d.'s involving l.s.
planes.
;
loop_
    _geom_bond_atom_site_label_1
    _geom_bond_atom_site_label_2
    _geom_bond_site_symmetry_2
    _geom_bond_distance
    _geom_bond_publ_flag
    Cl1 C20 . 1.731(3) ?
    O1 C14 . 1.329(3) ?
    O1 C15 . 1.460(4) ?
    O2 C14 . 1.204(3) ?
    O3 N23 . 1.199(4) ?
    O4 N23 . 1.198(3) ?
    O5 C26 . 1.205(3) ?
    O6 C37 . 1.368(3) ?
    O6 C40 . 1.416(3) ?
    N1 C13 . 1.459(3) ?
    N1 C10 . 1.472(3) ?
    N1 C2 . 1.473(3) ?
    C2 C3 . 1.491(3) ?
    C2 H2A . 0.97 ?
    C2 H2B . 0.97 ?
    C3 C4 . 1.381(4) ?
    C3 C8 . 1.384(3) ?
    C4 C5 . 1.372(4) ?
    C4 H4 . 0.93 ?
    C5 C6 . 1.368(5) ?
    C5 H5 . 0.93 ?
    C6 C7 . 1.370(4) ?
    C6 H6 . 0.93 ?
    C7 C8 . 1.378(3) ?
    C7 H7 . 0.93 ?
    C8 C9 . 1.490(3) ?
    C9 C10 . 1.552(3) ?
    C9 H9A . 0.97 ?
    C9 H9B . 0.97 ?
    C10 C14 . 1.527(4) ?
    C10 C11 . 1.562(3) ?
    C11 C17 . 1.508(3) ?
    C11 C12 . 1.528(3) ?
    C11 H11 . 0.98 ?
    C12 N23 . 1.500(4) ?
    C12 C13 . 1.524(3) ?
    C12 H12 . 0.98 ?
    C13 C24 . 1.527(3) ?
    C13 H13 . 0.98 ?
    C15 C16 . 1.347(5) ?
    C15 H15A . 0.97 ?
    C15 H15B . 0.97 ?
    C16 H16A . 0.96 ?
    C16 H16B . 0.96 ?
    C16 H16C . 0.96 ?
    C17 C22 . 1.385(4) ?
    C17 C18 . 1.387(3) ?
    C18 C19 . 1.377(4) ?
    C18 H18 . 0.93 ?
    C19 C20 . 1.368(4) ?
    C19 H19 . 0.93 ?
    C20 C21 . 1.371(4) ?
    C21 C22 . 1.378(4) ?
    C21 H21 . 0.93 ?
    C22 H22 . 0.93 ?
    C24 N27 . 1.474(3) ?
    C24 C25 . 1.575(3) ?
    C24 H24 . 0.98 ?
    C25 C28 . 1.496(3) ?
    C25 C26 . 1.526(4) ?
    C25 H25 . 0.98 ?
    C26 N27 . 1.367(3) ?
    N27 C34 . 1.413(3) ?
    C28 C33 . 1.381(4) ?
    C28 C29 . 1.381(4) ?
    C29 C30 . 1.381(4) ?
    C29 H29 . 0.93 ?
    C30 C31 . 1.354(5) ?
    C30 H30 . 0.93 ?
    C31 C32 . 1.357(4) ?
    C31 H31 . 0.93 ?
    C32 C33 . 1.378(4) ?
    C32 H32 . 0.93 ?
    C33 H33 . 0.93 ?
    C34 C35 . 1.374(3) ?
    C34 C39 . 1.377(3) ?
    C35 C36 . 1.381(4) ?
    C35 H35 . 0.93 ?
    C36 C37 . 1.365(4) ?
    C36 H36 . 0.93 ?
    C37 C38 . 1.378(3) ?
    C38 C39 . 1.365(3) ?
    C38 H38 . 0.93 ?
    C39 H39 . 0.93 ?
    C40 H40A . 0.96 ?
    C40 H40B . 0.96 ?
    C40 H40C . 0.96 ?
loop_
    _geom_angle_atom_site_label_1
    _geom_angle_atom_site_label_2
    _geom_angle_atom_site_label_3
    _geom_angle_site_symmetry_1
    _geom_angle_site_symmetry_3
    _geom_angle
    _geom_angle_publ_flag
    C14 O1 C15 . . 118.3(3) ?
    C37 O6 C40 . . 118.5(2) ?
    C13 N1 C10 . . 110.93(17) ?
    C13 N1 C2 . . 113.53(18) ?
    C10 N1 C2 . . 114.62(17) ?
    N1 C2 C3 . . 112.88(19) ?
    N1 C2 H2A . . 109.0 ?
    C3 C2 H2A . . 109.0 ?
    N1 C2 H2B . . 109.0 ?
    C3 C2 H2B . . 109.0 ?
    H2A C2 H2B . . 107.8 ?
    C4 C3 C8 . . 119.2(3) ?
    C4 C3 C2 . . 124.7(2) ?
    C8 C3 C2 . . 116.0(2) ?
    C5 C4 C3 . . 120.1(3) ?
    C5 C4 H4 . . 120.0 ?
    C3 C4 H4 . . 120.0 ?
    C6 C5 C4 . . 120.3(3) ?
    C6 C5 H5 . . 119.8 ?
    C4 C5 H5 . . 119.8 ?
    C5 C6 C7 . . 120.3(3) ?
    C5 C6 H6 . . 119.8 ?
    C7 C6 H6 . . 119.8 ?
    C6 C7 C8 . . 119.8(3) ?
    C6 C7 H7 . . 120.1 ?
    C8 C7 H7 . . 120.1 ?
    C7 C8 C3 . . 120.2(2) ?
    C7 C8 C9 . . 124.2(2) ?
    C3 C8 C9 . . 115.6(2) ?
    C8 C9 C10 . . 112.61(18) ?
    C8 C9 H9A . . 109.1 ?
    C10 C9 H9A . . 109.1 ?
    C8 C9 H9B . . 109.1 ?
    C10 C9 H9B . . 109.1 ?
    H9A C9 H9B . . 107.8 ?
    N1 C10 C14 . . 111.3(2) ?
    N1 C10 C9 . . 112.56(18) ?
    C14 C10 C9 . . 103.48(18) ?
    N1 C10 C11 . . 105.68(17) ?
    C14 C10 C11 . . 109.7(2) ?
    C9 C10 C11 . . 114.24(19) ?
    C17 C11 C12 . . 112.5(2) ?
    C17 C11 C10 . . 116.85(18) ?
    C12 C11 C10 . . 103.73(18) ?
    C17 C11 H11 . . 107.8 ?
    C12 C11 H11 . . 107.8 ?
    C10 C11 H11 . . 107.8 ?
    N23 C12 C13 . . 112.3(2) ?
    N23 C12 C11 . . 109.4(2) ?
    C13 C12 C11 . . 104.96(18) ?
    N23 C12 H12 . . 110.0 ?
    C13 C12 H12 . . 110.0 ?
    C11 C12 H12 . . 110.0 ?
    N1 C13 C12 . . 105.89(17) ?
    N1 C13 C24 . . 114.29(19) ?
    C12 C13 C24 . . 113.61(18) ?
    N1 C13 H13 . . 107.6 ?
    C12 C13 H13 . . 107.6 ?
    C24 C13 H13 . . 107.6 ?
    O2 C14 O1 . . 124.0(3) ?
    O2 C14 C10 . . 123.2(3) ?
    O1 C14 C10 . . 112.3(2) ?
    C16 C15 O1 . . 112.9(3) ?
    C16 C15 H15A . . 109.0 ?
    O1 C15 H15A . . 109.0 ?
    C16 C15 H15B . . 109.0 ?
    O1 C15 H15B . . 109.0 ?
    H15A C15 H15B . . 107.8 ?
    C15 C16 H16A . . 109.5 ?
    C15 C16 H16B . . 109.5 ?
    H16A C16 H16B . . 109.5 ?
    C15 C16 H16C . . 109.5 ?
    H16A C16 H16C . . 109.5 ?
    H16B C16 H16C . . 109.5 ?
    C22 C17 C18 . . 117.5(2) ?
    C22 C17 C11 . . 123.6(2) ?
    C18 C17 C11 . . 119.0(2) ?
    C19 C18 C17 . . 121.4(3) ?
    C19 C18 H18 . . 119.3 ?
    C17 C18 H18 . . 119.3 ?
    C20 C19 C18 . . 119.6(3) ?
    C20 C19 H19 . . 120.2 ?
    C18 C19 H19 . . 120.2 ?
    C19 C20 C21 . . 120.5(3) ?
    C19 C20 Cl1 . . 119.1(2) ?
    C21 C20 Cl1 . . 120.3(3) ?
    C20 C21 C22 . . 119.5(3) ?
    C20 C21 H21 . . 120.3 ?
    C22 C21 H21 . . 120.3 ?
    C21 C22 C17 . . 121.5(2) ?
    C21 C22 H22 . . 119.3 ?
    C17 C22 H22 . . 119.3 ?
    O4 N23 O3 . . 124.0(3) ?
    O4 N23 C12 . . 116.1(3) ?
    O3 N23 C12 . . 119.9(2) ?
    N27 C24 C13 . . 115.53(19) ?
    N27 C24 C25 . . 87.13(16) ?
    C13 C24 C25 . . 115.6(2) ?
    N27 C24 H24 . . 112.1 ?
    C13 C24 H24 . . 112.1 ?
    C25 C24 H24 . . 112.1 ?
    C28 C25 C26 . . 120.7(2) ?
    C28 C25 C24 . . 120.22(19) ?
    C26 C25 C24 . . 84.93(18) ?
    C28 C25 H25 . . 109.6 ?
    C26 C25 H25 . . 109.6 ?
    C24 C25 H25 . . 109.6 ?
    O5 C26 N27 . . 131.2(3) ?
    O5 C26 C25 . . 135.7(2) ?
    N27 C26 C25 . . 93.04(19) ?
    C26 N27 C34 . . 132.3(2) ?
    C26 N27 C24 . . 94.87(18) ?
    C34 N27 C24 . . 129.76(19) ?
    C33 C28 C29 . . 117.6(3) ?
    C33 C28 C25 . . 120.3(2) ?
    C29 C28 C25 . . 122.2(2) ?
    C30 C29 C28 . . 120.8(3) ?
    C30 C29 H29 . . 119.6 ?
    C28 C29 H29 . . 119.6 ?
    C31 C30 C29 . . 120.6(3) ?
    C31 C30 H30 . . 119.7 ?
    C29 C30 H30 . . 119.7 ?
    C30 C31 C32 . . 119.4(3) ?
    C30 C31 H31 . . 120.3 ?
    C32 C31 H31 . . 120.3 ?
    C31 C32 C33 . . 120.9(3) ?
    C31 C32 H32 . . 119.6 ?
    C33 C32 H32 . . 119.6 ?
    C32 C33 C28 . . 120.7(3) ?
    C32 C33 H33 . . 119.7 ?
    C28 C33 H33 . . 119.7 ?
    C35 C34 C39 . . 119.0(2) ?
    C35 C34 N27 . . 120.5(2) ?
    C39 C34 N27 . . 120.5(2) ?
    C34 C35 C36 . . 120.5(2) ?
    C34 C35 H35 . . 119.7 ?
    C36 C35 H35 . . 119.7 ?
    C37 C36 C35 . . 120.2(2) ?
    C37 C36 H36 . . 119.9 ?
    C35 C36 H36 . . 119.9 ?
    C36 C37 O6 . . 125.5(2) ?
    C36 C37 C38 . . 119.1(2) ?
    O6 C37 C38 . . 115.4(2) ?
    C39 C38 C37 . . 120.9(2) ?
    C39 C38 H38 . . 119.6 ?
    C37 C38 H38 . . 119.6 ?
    C38 C39 C34 . . 120.2(2) ?
    C38 C39 H39 . . 119.9 ?
    C34 C39 H39 . . 119.9 ?
    O6 C40 H40A . . 109.5 ?
    O6 C40 H40B . . 109.5 ?
    H40A C40 H40B . . 109.5 ?
    O6 C40 H40C . . 109.5 ?
    H40A C40 H40C . . 109.5 ?
    H40B C40 H40C . . 109.5 ?
loop_
    _geom_torsion_atom_site_label_1
    _geom_torsion_atom_site_label_2
    _geom_torsion_atom_site_label_3
    _geom_torsion_atom_site_label_4
    _geom_torsion_site_symmetry_1
    _geom_torsion_site_symmetry_2
    _geom_torsion_site_symmetry_3
    _geom_torsion_site_symmetry_4
    _geom_torsion
    _geom_torsion_publ_flag
    C13 N1 C2 C3 . . . . 82.0(2) ?
    C10 N1 C2 C3 . . . . -46.9(3) ?
    N1 C2 C3 C4 . . . . -131.6(3) ?
    N1 C2 C3 C8 . . . . 48.9(3) ?
    C8 C3 C4 C5 . . . . 0.5(4) ?
    C2 C3 C4 C5 . . . . -179.0(3) ?
    C3 C4 C5 C6 . . . . 1.2(5) ?
    C4 C5 C6 C7 . . . . -1.8(5) ?
    C5 C6 C7 C8 . . . . 0.6(4) ?
    C6 C7 C8 C3 . . . . 1.1(4) ?
    C6 C7 C8 C9 . . . . -179.4(2) ?
    C4 C3 C8 C7 . . . . -1.6(3) ?
    C2 C3 C8 C7 . . . . 177.9(2) ?
    C4 C3 C8 C9 . . . . 178.8(2) ?
    C2 C3 C8 C9 . . . . -1.6(3) ?
    C7 C8 C9 C10 . . . . 135.8(2) ?
    C3 C8 C9 C10 . . . . -44.7(3) ?
    C13 N1 C10 C14 . . . . 115.2(2) ?
    C2 N1 C10 C14 . . . . -114.6(2) ?
    C13 N1 C10 C9 . . . . -129.2(2) ?
    C2 N1 C10 C9 . . . . 1.0(3) ?
    C13 N1 C10 C11 . . . . -3.9(2) ?
    C2 N1 C10 C11 . . . . 126.3(2) ?
    C8 C9 C10 N1 . . . . 44.5(3) ?
    C8 C9 C10 C14 . . . . 164.7(2) ?
    C8 C9 C10 C11 . . . . -76.0(2) ?
    N1 C10 C11 C17 . . . . -103.8(2) ?
    C14 C10 C11 C17 . . . . 136.2(2) ?
    C9 C10 C11 C17 . . . . 20.5(3) ?
    N1 C10 C11 C12 . . . . 20.6(2) ?
    C14 C10 C11 C12 . . . . -99.4(2) ?
    C9 C10 C11 C12 . . . . 144.93(19) ?
    C17 C11 C12 N23 . . . . -141.4(2) ?
    C10 C11 C12 N23 . . . . 91.4(2) ?
    C17 C11 C12 C13 . . . . 97.9(2) ?
    C10 C11 C12 C13 . . . . -29.3(2) ?
    C10 N1 C13 C12 . . . . -14.7(2) ?
    C2 N1 C13 C12 . . . . -145.46(19) ?
    C10 N1 C13 C24 . . . . -140.51(19) ?
    C2 N1 C13 C24 . . . . 88.7(2) ?
    N23 C12 C13 N1 . . . . -91.3(2) ?
    C11 C12 C13 N1 . . . . 27.5(2) ?
    N23 C12 C13 C24 . . . . 35.0(3) ?
    C11 C12 C13 C24 . . . . 153.8(2) ?
    C15 O1 C14 O2 . . . . 2.1(4) ?
    C15 O1 C14 C10 . . . . 175.0(3) ?
    N1 C10 C14 O2 . . . . -159.7(2) ?
    C9 C10 C14 O2 . . . . 79.2(3) ?
    C11 C10 C14 O2 . . . . -43.1(3) ?
    N1 C10 C14 O1 . . . . 27.3(3) ?
    C9 C10 C14 O1 . . . . -93.8(2) ?
    C11 C10 C14 O1 . . . . 143.9(2) ?
    C14 O1 C15 C16 . . . . 103.2(5) ?
    C12 C11 C17 C22 . . . . -30.5(3) ?
    C10 C11 C17 C22 . . . . 89.3(3) ?
    C12 C11 C17 C18 . . . . 148.4(2) ?
    C10 C11 C17 C18 . . . . -91.8(2) ?
    C22 C17 C18 C19 . . . . -1.2(3) ?
    C11 C17 C18 C19 . . . . 179.8(2) ?
    C17 C18 C19 C20 . . . . 0.2(4) ?
    C18 C19 C20 C21 . . . . 0.9(4) ?
    C18 C19 C20 Cl1 . . . . 179.67(19) ?
    C19 C20 C21 C22 . . . . -0.9(4) ?
    Cl1 C20 C21 C22 . . . . -179.73(19) ?
    C20 C21 C22 C17 . . . . -0.1(4) ?
    C18 C17 C22 C21 . . . . 1.1(3) ?
    C11 C17 C22 C21 . . . . -180.0(2) ?
    C13 C12 N23 O4 . . . . -115.0(3) ?
    C11 C12 N23 O4 . . . . 128.8(3) ?
    C13 C12 N23 O3 . . . . 63.0(3) ?
    C11 C12 N23 O3 . . . . -53.2(3) ?
    N1 C13 C24 N27 . . . . -56.2(3) ?
    C12 C13 C24 N27 . . . . -177.9(2) ?
    N1 C13 C24 C25 . . . . -155.91(19) ?
    C12 C13 C24 C25 . . . . 82.4(3) ?
    N27 C24 C25 C28 . . . . -123.9(2) ?
    C13 C24 C25 C28 . . . . -6.9(3) ?
    N27 C24 C25 C26 . . . . -1.17(17) ?
    C13 C24 C25 C26 . . . . 115.9(2) ?
    C28 C25 C26 O5 . . . . -58.7(4) ?
    C24 C25 C26 O5 . . . . 179.0(3) ?
    C28 C25 C26 N27 . . . . 123.6(2) ?
    C24 C25 C26 N27 . . . . 1.27(19) ?
    O5 C26 N27 C34 . . . . -18.2(5) ?
    C25 C26 N27 C34 . . . . 159.6(3) ?
    O5 C26 N27 C24 . . . . -179.2(3) ?
    C25 C26 N27 C24 . . . . -1.4(2) ?
    C13 C24 N27 C26 . . . . -115.8(2) ?
    C25 C24 N27 C26 . . . . 1.31(19) ?
    C13 C24 N27 C34 . . . . 82.5(3) ?
    C25 C24 N27 C34 . . . . -160.4(2) ?
    C26 C25 C28 C33 . . . . 156.5(2) ?
    C24 C25 C28 C33 . . . . -100.4(3) ?
    C26 C25 C28 C29 . . . . -25.0(3) ?
    C24 C25 C28 C29 . . . . 78.0(3) ?
    C33 C28 C29 C30 . . . . 2.3(4) ?
    C25 C28 C29 C30 . . . . -176.2(2) ?
    C28 C29 C30 C31 . . . . -1.1(5) ?
    C29 C30 C31 C32 . . . . -0.3(5) ?
    C30 C31 C32 C33 . . . . 0.4(5) ?
    C31 C32 C33 C28 . . . . 0.9(4) ?
    C29 C28 C33 C32 . . . . -2.2(4) ?
    C25 C28 C33 C32 . . . . 176.3(2) ?
    C26 N27 C34 C35 . . . . 29.3(4) ?
    C24 N27 C34 C35 . . . . -175.7(2) ?
    C26 N27 C34 C39 . . . . -151.7(3) ?
    C24 N27 C34 C39 . . . . 3.3(4) ?
    C39 C34 C35 C36 . . . . 0.7(4) ?
    N27 C34 C35 C36 . . . . 179.7(3) ?
    C34 C35 C36 C37 . . . . -0.6(5) ?
    C35 C36 C37 O6 . . . . -179.9(3) ?
    C35 C36 C37 C38 . . . . 0.3(4) ?
    C40 O6 C37 C36 . . . . 3.4(4) ?
    C40 O6 C37 C38 . . . . -176.7(2) ?
    C36 C37 C38 C39 . . . . -0.2(4) ?
    O6 C37 C38 C39 . . . . 179.9(2) ?
    C37 C38 C39 C34 . . . . 0.4(4) ?
    C35 C34 C39 C38 . . . . -0.6(4) ?
    N27 C34 C39 C38 . . . . -179.6(2) ?
loop_
    _geom_hbond_atom_site_label_D
    _geom_hbond_atom_site_label_H
    _geom_hbond_atom_site_label_A
    _geom_hbond_site_symmetry_A
    _geom_hbond_distance_DH
    _geom_hbond_distance_HA
    _geom_hbond_distance_DA
    _geom_hbond_angle_DHA
    C2 H2A N27 . 0.97 2.53 3.196(3) 126
    C24 H24 O3 . 0.98 2.58 3.186(3) 121
    C25 H25 O6 3_565 0.98 2.60 3.479(3) 150
    C35 H35 O5 . 0.93 2.60 3.157(3) 119
    C40 H40A O4 3_565 0.96 2.49 3.232(4) 134
