# Supplementary material for: Ethyl 1-(4-chloro­phen­yl)-3-[1-(4-meth­oxy­phen­yl)-4-oxo-3-phenyl­azetidin-2-yl]-2-nitro-2,3,10,10a-tetra­hydro-1H,5H-pyr­rolo[1,2-b]isoquinoline-10a-carboxyl­ate
Source: Acta Crystallogr Sect E Struct Rep Online. 2008 Sep 30;64(Pt 10):o2042. doi: 10.1107/S1600536808030961 (PMC2959299; doi:10.1107/S1600536808030961)
Supplement: Supplementary file 2 [file e-64-o2042-Isup2.hkl]

#
# h,k,l, Fc-squared, Fo-squared, sigma(Fo-squared) and status flag
#
data_I
_shelx_title ' na320 in P 21/n'
_shelx_refln_list_code          4
_shelx_F_calc_maximum      279.42
_exptl_crystal_F_000      1368.00
_reflns_d_resolution_high  0.8432
 
loop_
 _symmetry_equiv_pos_as_xyz
 'x, y, z'
 '-x+1/2, y+1/2, -z+1/2'
 '-x, -y, -z'
 'x-1/2, -y-1/2, z-1/2'
 
_cell_length_a     9.1723
_cell_length_b    18.0452
_cell_length_c    19.7475
_cell_angle_alpha  90.000
_cell_angle_beta  100.638
_cell_angle_gamma  90.000
 
_shelx_F_squared_multiplier     1.000
 
loop_
 _refln_index_h
 _refln_index_k
 _refln_index_l
 _refln_F_squared_calc
 _refln_F_squared_meas
 _refln_F_squared_sigma
 _refln_observed_status
   2   0   0    47261.54    46380.35    641.49 o
   4   0   0     6138.20     6110.59     78.56 o
   6   0   0      130.79      107.75     11.14 o
   8   0   0      331.08      312.49     15.75 o
  10   0   0        9.92       -3.77     15.22 o
   1   1   0    43901.98    39990.05    530.99 o
   2   1   0      918.81      814.26     10.53 o
   3   1   0      131.14      168.63      5.04 o
   4   1   0       15.08       31.68      4.38 o
   5   1   0      237.27      258.16      7.06 o
   6   1   0      150.45      159.75      6.32 o
   7   1   0      455.33      446.50     12.04 o
   8   1   0       64.52       62.66      7.59 o
   9   1   0        0.70        5.31      7.10 o
  10   1   0        6.48       21.15      8.78 o
   1   2   0     3708.43     3413.51     22.50 o
   2   2   0       46.73       41.67      1.96 o
   3   2   0     1782.83     1805.51     18.47 o
   4   2   0     1906.69     1803.08     19.57 o
   5   2   0     2280.97     2544.47     26.92 o
   6   2   0        0.39        1.57      2.97 o
   7   2   0       73.86       84.90      6.41 o
   8   2   0      365.61      368.89     13.04 o
   9   2   0      211.61      219.41     10.38 o
  10   2   0       10.09        3.17      7.83 o
   1   3   0     1723.74     1651.16     12.94 o
   2   3   0     4070.22     3955.19     29.96 o
   3   3   0      537.53      503.81      9.92 o
   4   3   0      372.17      352.47      6.36 o
   5   3   0     1439.22     1404.45     17.18 o
   6   3   0       11.72        4.28      3.03 o
   7   3   0        1.70       -3.02      3.02 o
   8   3   0       44.83       63.14      5.66 o
   9   3   0      670.17      667.10     20.02 o
  10   3   0       12.10        3.24      8.04 o
   0   4   0    18016.61    18070.73    428.03 o
   1   4   0    30628.40    30243.19    220.64 o
   2   4   0     2770.80     2707.31     20.28 o
   3   4   0      290.87      269.86      4.99 o
   4   4   0       27.67       26.97      2.61 o
   5   4   0       36.73       26.34      2.93 o
   6   4   0      256.56      284.70      7.02 o
   7   4   0      105.52       91.66      5.01 o
   8   4   0      106.36      109.08      6.59 o
   9   4   0        0.18        4.67      5.43 o
  10   4   0        1.01       11.33      8.24 o
   1   5   0      717.07      650.19      6.20 o
   2   5   0      214.52      255.93      4.02 o
   3   5   0     2076.59     2105.31     19.78 o
   4   5   0     1031.30     1048.35     14.16 o
   5   5   0       12.84       11.71      2.62 o
   6   5   0      607.56      632.92     10.33 o
   7   5   0        7.74       -2.17      3.27 o
   8   5   0       94.47       94.42      6.41 o
   9   5   0       10.20        7.74      6.04 o
  10   5   0        0.56        0.69      7.82 o
   0   6   0     7828.96     8129.68    199.46 o
   1   6   0     2113.72     2212.37     18.10 o
   2   6   0     3800.89     3954.03     30.14 o
   3   6   0       84.37      108.76      3.28 o
   4   6   0      944.61      913.80     11.19 o
   5   6   0     1236.65     1177.52     14.22 o
   6   6   0      440.15      422.77      8.43 o
   7   6   0      455.66      460.43      9.58 o
   8   6   0        1.47       -2.96      4.23 o
   9   6   0        4.87        6.36      6.71 o
  10   6   0        1.04        2.56      8.85 o
   1   7   0     1043.35     1102.31      9.72 o
   2   7   0     1569.64     1538.55     13.10 o
   3   7   0      404.95      396.49      6.18 o
   4   7   0      132.48      156.29      4.42 o
   5   7   0      494.96      467.41      8.42 o
   6   7   0        7.34       15.76      3.42 o
   7   7   0        4.38        5.20      4.05 o
   8   7   0       22.33       18.36      5.05 o
   9   7   0       43.52       26.19      6.72 o
  10   7   0        9.56        7.15      9.07 o
   0   8   0     1236.76     1014.15     35.67 o
   1   8   0      409.27      467.91      5.56 o
   2   8   0     1218.29     1008.81      9.95 o
   3   8   0      568.46      648.83      7.86 o
   4   8   0       53.04       29.80      2.81 o
   5   8   0       13.92       12.80      2.96 o
   6   8   0      711.72      681.62     11.53 o
   7   8   0        3.33       -1.11      3.87 o
   8   8   0        0.13       -4.64      4.64 o
   9   8   0        0.01       -5.89      5.89 o
   1   9   0      294.10      311.43      5.72 o
   2   9   0      251.29      179.11      4.16 o
   3   9   0       35.04       51.94      3.11 o
   4   9   0      248.59      227.55      6.68 o
   5   9   0      170.32      211.57      6.51 o
   6   9   0       44.68       42.93      4.67 o
   7   9   0       98.75      111.47      8.01 o
   8   9   0       21.15       23.42      5.82 o
   9   9   0      111.18      122.42     14.58 o
   0  10   0     1370.20     1445.50     49.67 o
   1  10   0     1173.21     1147.42     15.45 o
   2  10   0       36.19       46.07      3.75 o
   3  10   0      118.28      113.51      4.38 o
   4  10   0      142.91      120.81      5.04 o
   5  10   0      258.74      205.91      8.74 o
   6  10   0      682.42      676.78     13.76 o
   7  10   0       56.52       45.17      6.55 o
   8  10   0        9.34       -1.45      5.39 o
   9  10   0       13.45       19.30     10.76 o
   1  11   0      188.04      197.11      5.74 o
   2  11   0      112.41      105.55      3.35 o
   3  11   0      186.40      181.51      7.34 o
   4  11   0       74.94       52.69      3.75 o
   5  11   0        7.90        6.13      3.76 o
   6  11   0       56.64       53.86      7.05 o
   7  11   0      156.22      150.51      8.66 o
   8  11   0        0.71       -5.10      5.22 o
   9  11   0       14.49       11.28      7.85 o
   0  12   0       83.09       69.91     13.45 o
   1  12   0      176.94      216.21      7.21 o
   2  12   0        2.86        0.63      2.08 o
   3  12   0      275.72      259.05      5.88 o
   4  12   0        0.08        1.66      3.47 o
   5  12   0      315.45      305.36      9.84 o
   6  12   0      186.96      182.69      8.72 o
   7  12   0      248.06      258.06     10.80 o
   8  12   0       30.71       39.80      6.92 o
   1  13   0        0.13        1.54      2.62 o
   2  13   0       71.88       81.04      3.06 o
   3  13   0        0.23        0.58      2.73 o
   4  13   0       21.78       34.75      4.57 o
   5  13   0        5.73        2.74      4.76 o
   6  13   0       11.17        6.29      4.96 o
   7  13   0        7.34       -1.70      5.21 o
   8  13   0       55.06       62.07      7.62 o
   0  14   0        1.17       -7.36      7.36 o
   1  14   0        4.15        3.30      2.82 o
   2  14   0       35.32       35.95      3.29 o
   3  14   0       82.99       81.28      4.61 o
   4  14   0        0.03        3.13      4.02 o
   5  14   0      122.05      109.91      7.03 o
   6  14   0        6.15       -0.93      4.99 o
   7  14   0        7.70       -1.38      5.31 o
   8  14   0       16.46       13.38      6.99 o
   1  15   0      141.63      141.39      5.79 o
   2  15   0      191.72      174.50      6.83 o
   3  15   0      818.47      817.84     13.18 o
   4  15   0        2.68        1.28      3.95 o
   5  15   0      266.69      291.40     10.06 o
   6  15   0        0.01       -4.74      4.74 o
   7  15   0        0.97       -3.62      5.44 o
   0  16   0      624.38      596.09     36.54 o
   1  16   0      112.42      133.46     13.81 o
   2  16   0       74.52       77.91      5.71 o
   3  16   0       40.28       32.21      4.73 o
   4  16   0       31.11       35.11      4.70 o
   5  16   0        7.89        8.61      4.73 o
   6  16   0       22.69       21.84      5.89 o
   7  16   0        0.32       -5.35      5.35 o
   1  17   0       40.85       53.29     12.24 o
   2  17   0      250.97      235.89      8.51 o
   3  17   0      113.27      120.31      8.48 o
   4  17   0        0.25       -1.62      4.18 o
   5  17   0        0.11        5.42      4.56 o
   6  17   0       16.86       25.13      5.97 o
   0  18   0       35.95       46.50     17.79 o
   1  18   0      543.35      480.33     26.07 o
   2  18   0      130.22      140.88      7.97 o
   3  18   0       41.82       38.40      6.01 o
   4  18   0       44.66       63.25      6.63 o
   5  18   0       12.84       11.12      4.88 o
   1  19   0        2.81       23.91     11.80 o
   2  19   0        9.05       13.60      4.35 o
   3  19   0        0.00       -1.57      4.99 o
   4  19   0        0.78        3.18      6.10 o
   0  20   0      208.35      244.54     29.10 o
   1  20   0       29.44       34.76     13.03 o
   2  20   0       59.37       65.19      8.08 o
   3  20   0       33.23       23.38      6.14 o
   1  21   0        7.69      -11.67     11.67 o
   2  21   0        1.06       -8.98     11.28 o
  -9   0   1       95.80       61.00     12.81 o
  -7   0   1      165.85      183.14     10.59 o
  -5   0   1      419.05      411.38     11.50 o
  -3   0   1     8616.23     8931.62    109.92 o
  -1   0   1     7796.03     6007.45     84.24 o
   1   0   1     1714.59     1421.93     16.58 o
   3   0   1    12565.43    12548.83    366.58 o
   5   0   1      790.49      715.63     15.76 o
   7   0   1      918.42      847.05     20.29 o
   9   0   1      384.17      409.71     22.77 o
 -10   1   1        6.60       -7.43      7.43 o
  -9   1   1      262.29      281.18     14.02 o
  -8   1   1      752.27      786.08     22.47 o
  -7   1   1        9.60        4.86      3.60 o
  -6   1   1       70.19       73.62      4.55 o
  -5   1   1       21.99       33.53      3.62 o
  -4   1   1      417.04      415.00      7.82 o
  -3   1   1      741.15      783.01     10.76 o
  -2   1   1      851.97      834.87      9.07 o
  -1   1   1     2120.79     2113.40     15.61 o
   0   1   1       50.75        0.16      0.22 o
   1   1   1        3.20        3.08      0.79 o
   2   1   1     5833.74     5947.02     55.45 o
   3   1   1        0.88        7.58      4.15 o
   4   1   1     4590.02     4507.72     45.03 o
   5   1   1      250.95      251.96      8.68 o
   6   1   1       23.57       19.82      3.43 o
   7   1   1       12.97       19.80      4.24 o
   8   1   1        9.63       -0.12      5.63 o
   9   1   1       11.15       16.60      7.79 o
  10   1   1      123.06      157.91     12.48 o
 -10   2   1        0.56       -2.12      7.54 o
  -9   2   1       35.57       33.52      8.24 o
  -8   2   1      350.00      381.73     10.85 o
  -7   2   1        8.51       11.26      3.15 o
  -6   2   1      875.69      806.24     16.79 o
  -5   2   1     1505.10     1493.07     17.99 o
  -4   2   1     1498.54     1658.49     20.56 o
  -3   2   1     1151.17     1050.15     11.22 o
  -2   2   1    10176.73     9893.11     75.52 o
  -1   2   1     1258.59     1234.39      8.84 o
   0   2   1     3595.20     3478.42     45.61 o
   1   2   1       60.13       56.76      1.53 o
   2   2   1    11078.43    10863.63     92.87 o
   3   2   1      400.25      345.69      6.04 o
   4   2   1      705.13      724.70     10.40 o
   5   2   1       20.87       12.54      2.99 o
   6   2   1        1.21       -1.15      2.83 o
   7   2   1       22.93       19.24      3.94 o
   8   2   1        4.80       -1.86      5.65 o
   9   2   1       18.33       25.68      8.25 o
  10   2   1       20.10       30.63      8.91 o
 -10   3   1       13.53        0.03      8.03 o
  -9   3   1      158.68      141.41     11.31 o
  -8   3   1        8.68       13.41      4.39 o
  -7   3   1       38.22       27.99      3.77 o
  -6   3   1       27.52       29.51      3.28 o
  -5   3   1        9.87       14.57      2.77 o
  -4   3   1      512.35      546.76      7.96 o
  -3   3   1      427.62      355.94      5.60 o
  -2   3   1    13127.12    13354.42     92.21 o
  -1   3   1     5247.93     5541.51     42.83 o
   0   3   1      145.08      144.81      2.97 o
   1   3   1      165.88      138.24      3.52 o
   2   3   1      137.10      142.87      3.08 o
   3   3   1     2403.71     2322.59     22.90 o
   4   3   1     2436.80     2584.11     26.23 o
   5   3   1      120.92      126.05      4.91 o
   6   3   1        2.22       -0.15      2.96 o
   7   3   1        1.21       -0.82      3.48 o
   8   3   1       26.31       15.42      6.05 o
   9   3   1       31.84       41.24      6.96 o
  10   3   1        0.03       10.24      8.14 o
 -10   4   1        5.36        8.62      8.37 o
  -9   4   1       54.70       50.67      8.64 o
  -8   4   1       32.66       10.49      4.39 o
  -7   4   1        0.00        0.60      3.12 o
  -6   4   1      930.80      873.90     12.30 o
  -5   4   1        0.88        1.70      2.35 o
  -4   4   1     3174.13     2997.97     27.68 o
  -3   4   1     2442.19     2385.80     21.90 o
  -2   4   1    12827.19    13438.82     92.83 o
  -1   4   1    11291.15    10750.24     74.88 o
   0   4   1     1356.74     1403.11     16.88 o
   1   4   1     2353.56     2268.71     17.49 o
   2   4   1     2132.08     2235.29     17.92 o
   3   4   1     1087.37      977.53     10.88 o
   4   4   1      183.01      225.87      5.30 o
   5   4   1      314.57      320.92      6.73 o
   6   4   1        5.69        6.93      3.01 o
   7   4   1      125.86      119.55      5.58 o
   8   4   1      320.85      323.63     10.58 o
   9   4   1        1.38        4.25      6.69 o
  10   4   1        5.13        1.41      7.73 o
 -10   5   1       72.30       83.48     10.62 o
  -9   5   1        2.61        4.05      6.85 o
  -8   5   1       15.59        7.61      4.31 o
  -7   5   1      281.19      325.13      8.21 o
  -6   5   1       94.19      122.59      4.98 o
  -5   5   1      545.39      554.24      8.85 o
  -4   5   1      575.86      483.65      7.75 o
  -3   5   1      605.06      586.99      7.70 o
  -2   5   1     1230.80     1312.76     11.41 o
  -1   5   1     1788.06     1584.99     13.30 o
   0   5   1      682.82      670.90     10.50 o
   1   5   1     2203.08     1998.81     15.63 o
   2   5   1       30.48       34.37      1.99 o
   3   5   1     2565.03     2420.09     22.32 o
   4   5   1      360.96      366.66      6.70 o
   5   5   1       88.11       93.94      4.59 o
   6   5   1      281.25      268.12      6.89 o
   7   5   1      138.51      123.12      5.61 o
   8   5   1       83.39       82.12      6.74 o
   9   5   1       19.17       17.18      6.22 o
  10   5   1       91.87      108.69     11.96 o
 -10   6   1       14.35       25.22     10.06 o
  -9   6   1       97.05       78.80      9.36 o
  -8   6   1       18.35       19.33      5.24 o
  -7   6   1      251.64      246.26      7.18 o
  -6   6   1       95.27       99.86      4.66 o
  -5   6   1       64.61       62.51      3.73 o
  -4   6   1     1135.62     1309.29     14.36 o
  -3   6   1      804.54      766.13      8.67 o
  -2   6   1       38.94       21.83      1.68 o
  -1   6   1     4201.31     3973.13     31.36 o
   0   6   1      184.30      188.93      4.42 o
   1   6   1      186.08      201.39      3.10 o
   2   6   1     3965.58     3889.81     40.72 o
   3   6   1      389.28      432.57      6.45 o
   4   6   1       78.30       60.72      3.23 o
   5   6   1      195.45      231.18      6.01 o
   6   6   1      225.55      239.95      6.67 o
   7   6   1        0.43       -3.26      3.26 o
   8   6   1        6.80        9.18      4.59 o
   9   6   1        8.25       18.46      6.31 o
  10   6   1        1.82       19.73      9.86 o
 -10   7   1       11.55       16.64      9.54 o
  -9   7   1       49.17       40.57      6.74 o
  -8   7   1        1.63       -2.39      4.16 o
  -7   7   1        0.02       -2.81      3.45 o
  -6   7   1       20.52       24.53      3.66 o
  -5   7   1        4.84        0.95      2.97 o
  -4   7   1        8.69        9.77      2.27 o
  -3   7   1       28.21       21.39      2.61 o
  -2   7   1     5459.93     5326.38     38.09 o
  -1   7   1      753.16      637.23      6.21 o
   0   7   1     1850.30     1848.13     38.53 o
   1   7   1      544.73      594.87      6.35 o
   2   7   1       44.92       33.72      1.62 o
   3   7   1      830.55      893.70     10.36 o
   4   7   1        4.48       12.31      2.34 o
   5   7   1      459.68      393.67      7.50 o
   6   7   1        3.02        5.16      3.32 o
   7   7   1       19.18       10.53      4.33 o
   8   7   1        0.04       -4.42      4.42 o
   9   7   1       13.15       12.44      6.71 o
  -9   8   1        0.00       -5.65      5.65 o
  -8   8   1      374.82      388.72     10.78 o
  -7   8   1       21.00       13.01      4.10 o
  -6   8   1      517.69      569.45     10.52 o
  -5   8   1      126.77      149.25      5.16 o
  -4   8   1      268.29      327.09      6.48 o
  -3   8   1     1405.73     1364.59     14.12 o
  -2   8   1      638.14      682.28      7.47 o
  -1   8   1     4648.89     4681.36     38.92 o
   0   8   1      157.80      152.85     16.92 o
   1   8   1     5352.14     5155.68     42.67 o
   2   8   1     2102.83     2193.37     17.88 o
   3   8   1      860.42      756.69      9.88 o
   4   8   1       50.94       41.86      3.08 o
   5   8   1      143.46      167.11      5.42 o
   6   8   1       65.00       64.61      5.41 o
   7   8   1       12.74       13.67      4.35 o
   8   8   1      255.56      242.51     13.02 o
   9   8   1        8.39        9.40      8.61 o
  -9   9   1        7.60       -1.23      6.96 o
  -8   9   1        7.38        0.59      4.85 o
  -7   9   1       96.43       97.84      6.03 o
  -6   9   1      855.55      888.30     21.81 o
  -5   9   1       13.79       20.21      3.48 o
  -4   9   1      457.30      490.89      9.64 o
  -3   9   1        3.80        0.77      2.09 o
  -2   9   1      486.90      496.00      6.90 o
  -1   9   1      324.12      322.58      6.75 o
   0   9   1      163.80      165.84     10.18 o
   1   9   1     1284.39     1365.25     16.13 o
   2   9   1     2081.58     2069.01     20.29 o
   3   9   1        0.67       -1.48      2.01 o
   4   9   1        2.21        0.56      2.04 o
   5   9   1      307.05      297.38      7.58 o
   6   9   1      175.19      157.72      6.45 o
   7   9   1       22.99       17.52      5.00 o
   8   9   1       12.17       11.22      6.07 o
   9   9   1        2.39        3.81      7.54 o
  -9  10   1        3.65       -3.46      8.97 o
  -8  10   1        2.90       -5.13      5.13 o
  -7  10   1      227.93      208.90      9.60 o
  -6  10   1      180.32      184.40      8.49 o
  -5  10   1       30.72       38.60      3.81 o
  -4  10   1     1275.42     1215.58     15.71 o
  -3  10   1       83.59       76.46      3.53 o
  -2  10   1      508.40      399.09      6.11 o
  -1  10   1      195.53      209.54      3.76 o
   0  10   1      897.87     1015.35     30.21 o
   1  10   1      363.75      361.73      8.90 o
   2  10   1      234.07      258.23      5.08 o
   3  10   1      174.04      205.96      4.96 o
   4  10   1      871.05      855.57     13.22 o
   5  10   1       53.31       54.95      4.21 o
   6  10   1       65.19       75.56      5.94 o
   7  10   1      145.63      137.40      8.50 o
   8  10   1       25.20       13.68      5.86 o
   9  10   1        0.20        4.45      7.68 o
  -9  11   1       10.96       -4.09      6.77 o
  -8  11   1       18.20       11.99      5.75 o
  -7  11   1        0.01       -4.78      4.78 o
  -6  11   1        8.75        7.73      4.96 o
  -5  11   1       24.59       22.69      4.10 o
  -4  11   1        0.09       -1.46      2.56 o
  -3  11   1      529.48      519.81     11.78 o
  -2  11   1       89.96       96.54      3.15 o
  -1  11   1     1224.36     1214.31     16.11 o
   0  11   1       35.87       25.85     10.52 o
   1  11   1      191.62      195.96      9.14 o
   2  11   1        0.00       -1.84      1.84 o
   3  11   1       18.17       28.83      2.99 o
   4  11   1        4.35        1.56      3.04 o
   5  11   1       46.35       48.62      4.73 o
   6  11   1       46.90       35.43      5.90 o
   7  11   1       38.46       28.99      6.25 o
   8  11   1       20.87       13.73      6.00 o
   9  11   1       21.46        7.04      7.98 o
  -8  12   1        0.01       -1.56      5.71 o
  -7  12   1       11.61       10.97      5.68 o
  -6  12   1       71.37       79.17      6.78 o
  -5  12   1        0.87        1.07      4.21 o
  -4  12   1        8.15        9.82      3.54 o
  -3  12   1       54.63       70.00      3.58 o
  -2  12   1      214.74      189.39      7.32 o
  -1  12   1      562.26      615.12      8.57 o
   0  12   1     1190.75     1174.84     87.23 o
   1  12   1      604.09      617.21     11.75 o
   2  12   1     1079.15     1013.03     11.70 o
   3  12   1       38.03       44.82      3.27 o
   4  12   1        0.39       -2.78      3.31 o
   5  12   1      125.32      128.74      6.97 o
   6  12   1       31.71       31.30      5.73 o
   7  12   1       40.96       25.73      6.24 o
   8  12   1      108.39      120.83      9.95 o
  -8  13   1        5.02        9.32      5.99 o
  -7  13   1        0.94       -4.85      4.85 o
  -6  13   1        3.05        2.81      4.98 o
  -5  13   1      294.04      290.98      9.92 o
  -4  13   1       21.81        9.43      3.90 o
  -3  13   1        3.55        3.27      2.58 o
  -2  13   1      117.30      107.13      3.53 o
  -1  13   1        0.75        4.62      2.12 o
   0  13   1      188.72      208.27     13.59 o
   1  13   1        6.32        7.75      3.03 o
   2  13   1      284.97      291.70      6.34 o
   3  13   1      131.78      125.89      4.72 o
   4  13   1       19.26       17.34      4.30 o
   5  13   1      874.18      891.72     17.29 o
   6  13   1        3.74        5.97      5.14 o
   7  13   1      126.04      105.98      8.05 o
   8  13   1        2.50        7.57      7.44 o
  -8  14   1        3.32        0.03      6.05 o
  -7  14   1        0.21       -4.77      5.29 o
  -6  14   1       29.51       25.07      5.73 o
  -5  14   1      395.19      366.41     12.28 o
  -4  14   1      594.51      560.32     11.55 o
  -3  14   1      369.96      303.24      7.63 o
  -2  14   1       17.01       21.25      2.63 o
  -1  14   1       37.73       28.36      3.22 o
   0  14   1       63.91       25.53     11.11 o
   1  14   1       38.10       38.14      3.82 o
   2  14   1      215.06      197.39      5.68 o
   3  14   1        1.47       -3.05      3.05 o
   4  14   1       32.93       46.60      5.07 o
   5  14   1       99.84      107.14      7.00 o
   6  14   1      159.63      165.71      8.74 o
   7  14   1        3.39       -2.47      5.28 o
  -7  15   1       11.37       10.55      5.83 o
  -6  15   1       69.30       48.97      6.36 o
  -5  15   1       19.21       21.11      5.17 o
  -4  15   1       18.41        7.35      4.95 o
  -3  15   1       53.95       46.62      4.36 o
  -2  15   1      185.05      177.67      6.62 o
  -1  15   1       11.62       31.48      9.65 o
   0  15   1       46.67       58.25     10.49 o
   1  15   1       78.70       81.35      7.58 o
   2  15   1       57.49       67.75      5.91 o
   3  15   1       75.17       74.99      4.79 o
   4  15   1      270.17      287.01      9.08 o
   5  15   1      196.78      197.63      8.57 o
   6  15   1       21.50       28.37      5.87 o
   7  15   1        2.11       -3.89      5.34 o
  -7  16   1       35.83       26.44      6.60 o
  -6  16   1        2.18       -4.76      4.79 o
  -5  16   1       48.03       41.32      5.62 o
  -4  16   1      164.29      172.07      6.83 o
  -3  16   1        0.10       -1.01      3.79 o
  -2  16   1       91.71       81.04      5.81 o
  -1  16   1       32.92       21.84      9.57 o
   0  16   1       38.36       43.78     10.79 o
   1  16   1       28.53       32.81      5.58 o
   2  16   1      180.64      164.94      7.47 o
   3  16   1      119.74      100.94      5.50 o
   4  16   1       13.61       18.49      4.38 o
   5  16   1       22.04       25.17      5.25 o
   6  16   1        2.13       -3.86      7.01 o
   7  16   1        1.21       11.55     13.45 o
  -6  17   1        1.24       -4.99      4.99 o
  -5  17   1       35.03       41.53      5.51 o
  -4  17   1       91.80      106.72      5.83 o
  -3  17   1        1.12       -0.57      4.98 o
  -2  17   1       27.40       28.51      4.96 o
  -1  17   1       95.12      114.18     20.52 o
   0  17   1       68.63       71.43     14.47 o
   1  17   1      239.08      234.33     11.21 o
   2  17   1       40.48       41.26      5.78 o
   3  17   1       16.51       29.29      5.39 o
   4  17   1        4.67        3.66      4.04 o
   5  17   1       39.12       30.23      5.42 o
   6  17   1       23.00       14.87      5.66 o
  -5  18   1       32.53       42.64      8.33 o
  -4  18   1        1.90       -4.36      4.36 o
  -3  18   1      144.64      168.99      8.80 o
  -2  18   1        3.72        2.95      4.43 o
  -1  18   1       27.99       35.88     11.32 o
   0  18   1      319.14      347.73     36.18 o
   1  18   1        7.24       10.91      7.61 o
   2  18   1       46.20       53.76      6.43 o
   3  18   1       14.84       21.28      5.38 o
   4  18   1        2.69        1.11      4.70 o
   5  18   1       22.23       23.90      5.76 o
  -4  19   1       46.56       44.97      6.89 o
  -3  19   1        4.91        2.76      5.29 o
  -2  19   1        2.11        7.34      4.99 o
  -1  19   1       62.51       97.71     15.32 o
   0  19   1      121.42      147.29     16.80 o
   1  19   1        9.31       12.79      7.54 o
   2  19   1        2.24        4.63      7.33 o
   3  19   1       28.84       26.78      6.13 o
   4  19   1       82.31       98.37      9.75 o
  -3  20   1        0.55        1.36      5.05 o
  -2  20   1        0.39        9.41      5.90 o
  -1  20   1        0.25        2.48     11.23 o
   0  20   1       11.11       29.30     12.72 o
   1  20   1        8.93       11.53     11.66 o
   2  20   1        0.17        8.96      9.31 o
   3  20   1        3.15        3.65      8.62 o
  -2  21   1        7.43       -4.35     12.02 o
  -1  21   1        0.17      -11.11     11.11 o
   0  21   1        2.15        2.15     11.32 o
   1  21   1        2.34       20.88     14.28 o
 -10   0   2       11.83       12.59     18.27 o
  -8   0   2       29.79       18.73      7.15 o
  -6   0   2     1953.96     1853.47     31.33 o
  -4   0   2      186.14      155.79      7.34 o
  -2   0   2       52.28       63.33      4.36 o
   2   0   2     1823.21     1758.73     28.05 o
   4   0   2      163.62      155.34      6.99 o
   6   0   2      287.99      247.52     10.50 o
   8   0   2      497.81      507.91     26.57 o
  10   0   2      185.51      183.45     44.17 o
 -10   1   2        1.39       -6.85      7.33 o
  -9   1   2       69.26       51.81      9.70 o
  -8   1   2      127.54      121.29      6.89 o
  -7   1   2       72.52       68.64      4.39 o
  -6   1   2      937.17      899.12     14.71 o
  -5   1   2      723.33      770.18     12.30 o
  -4   1   2      197.83      195.92      5.61 o
  -3   1   2      629.84      698.74      8.72 o
  -2   1   2    14986.21    15175.78    115.49 o
  -1   1   2     1657.21     1637.13     11.87 o
   0   1   2     1436.95     1253.22     43.92 o
   1   1   2     8657.24     8122.39     61.93 o
   2   1   2      408.37      423.85      6.81 o
   3   1   2       60.48       45.05      3.43 o
   4   1   2      695.84      800.91     11.84 o
   5   1   2       73.40       65.62      4.20 o
   6   1   2      346.65      372.49      9.27 o
   7   1   2        3.05        5.29      3.78 o
   8   1   2      102.29      114.46      9.87 o
   9   1   2       19.66       20.36      8.04 o
  10   1   2        1.82       20.47      8.67 o
 -10   2   2        0.17       -7.06      7.06 o
  -9   2   2        1.11       -0.29      7.49 o
  -8   2   2        0.20       -3.27      3.27 o
  -7   2   2        0.20       -2.66      2.66 o
  -6   2   2        1.59        2.79      2.77 o
  -5   2   2       75.77       68.55      3.59 o
  -4   2   2      339.19      333.79      6.20 o
  -3   2   2      476.25      484.54      6.58 o
  -2   2   2       18.24       15.13      1.98 o
  -1   2   2     8142.96     8389.20     58.35 o
   0   2   2      276.77      270.01      4.41 o
   1   2   2    13861.59    13697.91    103.43 o
   2   2   2     4144.94     4044.85     36.35 o
   3   2   2      955.70     1046.20     12.31 o
   4   2   2     3418.85     3332.61     32.59 o
   5   2   2      530.05      605.26     10.08 o
   6   2   2      155.14      160.76      6.01 o
   7   2   2      146.07      139.78      6.42 o
   8   2   2       85.80       81.89      8.02 o
   9   2   2       80.79       93.23      9.84 o
  10   2   2       32.92       28.39      8.88 o
 -10   3   2       53.27       27.00      8.96 o
  -9   3   2        0.04       -7.11      7.11 o
  -8   3   2       81.92       91.94      5.94 o
  -7   3   2      651.15      632.07     10.81 o
  -6   3   2      534.35      542.20      9.34 o
  -5   3   2      349.16      314.16      7.22 o
  -4   3   2      316.73      296.52      5.73 o
  -3   3   2      168.07      172.44      5.41 o
  -2   3   2     8435.36     8524.04     59.59 o
  -1   3   2    27080.86    26691.12    192.21 o
   0   3   2     8052.85     7917.65     67.17 o
   1   3   2    22793.57    21997.91    165.47 o
   2   3   2     1340.25     1226.36     12.06 o
   3   3   2      510.87      503.53      7.59 o
   4   3   2      625.17      544.60      8.79 o
   5   3   2       48.45       44.54      3.57 o
   6   3   2       86.51       80.26      5.03 o
   7   3   2       45.39       33.31      5.74 o
   8   3   2       33.64       34.62      6.74 o
   9   3   2      203.34      219.20     10.52 o
  10   3   2        6.02        2.37      7.71 o
 -10   4   2       11.34       21.93     15.51 o
  -9   4   2       61.55       43.08      8.71 o
  -8   4   2      188.81      218.48      8.06 o
  -7   4   2       90.70       75.49      4.70 o
  -6   4   2      400.94      377.68      7.76 o
  -5   4   2      417.82      472.03      7.95 o
  -4   4   2        0.35       -2.03      2.03 o
  -3   4   2      645.76      623.29      7.46 o
  -2   4   2    13255.61    13436.30     92.79 o
  -1   4   2     3394.52     3131.90     24.96 o
   0   4   2      417.09      470.82      6.17 o
   1   4   2     5207.99     5105.60     39.67 o
   2   4   2     1312.93     1356.80     12.46 o
   3   4   2      278.03      268.22      5.39 o
   4   4   2        9.17        5.40      2.44 o
   5   4   2       46.21       45.66      3.64 o
   6   4   2      277.27      265.80      9.28 o
   7   4   2       27.26       14.59      4.24 o
   8   4   2       10.22       11.24      5.05 o
   9   4   2        0.02        8.45      6.19 o
  10   4   2       13.85       12.24      8.51 o
 -10   5   2        1.75       -3.01      7.58 o
  -9   5   2        0.41       -5.08      6.68 o
  -8   5   2        6.08       12.30      4.32 o
  -7   5   2     1085.70     1019.00     14.47 o
  -6   5   2      204.39      222.17      6.18 o
  -5   5   2      210.33      154.55      4.78 o
  -4   5   2      214.50      192.70      4.89 o
  -3   5   2      477.91      386.53      5.70 o
  -2   5   2      400.28      327.54      4.57 o
  -1   5   2    78077.30    76804.95    553.98 o
   0   5   2     6439.35     5991.52     55.48 o
   1   5   2     4754.19     4639.50     33.12 o
   2   5   2     8790.38     8800.45     64.45 o
   3   5   2      277.39      266.99      5.05 o
   4   5   2     3205.08     3285.84     30.30 o
   5   5   2      543.58      586.30      9.39 o
   6   5   2       13.70       24.87      3.48 o
   7   5   2       36.17       41.19      4.40 o
   8   5   2       20.99       29.42      5.85 o
   9   5   2      106.15       96.64      8.31 o
  10   5   2       19.48        4.82      9.12 o
 -10   6   2        1.31       -6.44      7.53 o
  -9   6   2       22.43       28.45      7.88 o
  -8   6   2       59.24       43.05      5.25 o
  -7   6   2       20.29       27.95      3.93 o
  -6   6   2       61.42       91.46      4.47 o
  -5   6   2     1487.82     1536.83     17.10 o
  -4   6   2        2.76        1.98      2.24 o
  -3   6   2     1150.27     1180.84     11.82 o
  -2   6   2        0.49       -0.65      0.83 o
  -1   6   2     4726.06     4795.00     37.58 o
   0   6   2     3227.71     3200.38     30.99 o
   1   6   2      466.98      390.67      4.40 o
   2   6   2      111.91      108.48      2.85 o
   3   6   2      675.42      786.12      9.50 o
   4   6   2      447.14      524.81      8.10 o
   5   6   2       17.05        6.35      2.70 o
   6   6   2       12.36        9.79      3.17 o
   7   6   2       77.24       62.72      5.18 o
   8   6   2       59.66       58.99      6.94 o
   9   6   2      103.37      122.64      8.81 o
  10   6   2        2.04       -8.37      8.37 o
 -10   7   2        3.19       -8.52      8.52 o
  -9   7   2        0.99        2.41      7.00 o
  -8   7   2      294.21      297.60      9.44 o
  -7   7   2       40.12       39.13      4.43 o
  -6   7   2        0.58        6.08      3.19 o
  -5   7   2      161.83      194.16      5.47 o
  -4   7   2      529.78      528.37      7.93 o
  -3   7   2       28.57       17.92      1.95 o
  -2   7   2       61.24       46.71      1.94 o
  -1   7   2        8.38        2.81      1.26 o
   0   7   2      201.16      154.06      3.71 o
   1   7   2       30.20       41.84      1.88 o
   2   7   2       85.58      102.01      2.66 o
   3   7   2     1064.56     1114.43     12.13 o
   4   7   2      159.75      182.80      4.88 o
   5   7   2        2.52        2.23      2.99 o
   6   7   2        2.13        0.73      3.21 o
   7   7   2      259.33      268.15      8.70 o
   8   7   2       21.44       19.37      5.49 o
   9   7   2        0.54        1.57      6.53 o
 -10   8   2       16.44        9.30     11.54 o
  -9   8   2        1.90        6.51      8.52 o
  -8   8   2        6.85        8.84      4.77 o
  -7   8   2       63.77       83.51      5.68 o
  -6   8   2      691.16      723.20     11.96 o
  -5   8   2       17.54       21.68      3.19 o
  -4   8   2        6.31        1.54      2.25 o
  -3   8   2     2158.43     2315.62     21.75 o
  -2   8   2      204.67      184.65      3.72 o
  -1   8   2     5165.06     5493.66     47.97 o
   0   8   2      266.46      268.29      4.68 o
   1   8   2      380.79      421.06      5.49 o
   2   8   2      135.46      133.17      3.16 o
   3   8   2      117.63      128.81      3.43 o
   4   8   2      143.50      172.57      4.97 o
   5   8   2       41.57       39.49      3.60 o
   6   8   2      409.88      401.69     10.23 o
   7   8   2        8.14        5.85      4.32 o
   8   8   2      200.39      199.13     10.06 o
   9   8   2       57.95       42.22      9.29 o
  -9   9   2        1.50       -7.12      7.70 o
  -8   9   2        1.20       -1.54      4.83 o
  -7   9   2       27.67       26.72      4.64 o
  -6   9   2      192.53      151.56      6.46 o
  -5   9   2       70.72       58.23      4.18 o
  -4   9   2      223.08      310.23      6.69 o
  -3   9   2      274.12      223.26      6.13 o
  -2   9   2       74.09      131.11      3.51 o
  -1   9   2      168.33      196.44      3.50 o
   0   9   2      515.23      494.46      7.91 o
   1   9   2       58.48       50.38      2.11 o
   2   9   2      147.44      178.98      4.36 o
   3   9   2      353.30      375.85      6.79 o
   4   9   2       25.77        5.27      2.01 o
   5   9   2       41.66       38.47      3.95 o
   6   9   2        0.30       -3.49      3.49 o
   7   9   2       22.60       21.25      5.34 o
   8   9   2       23.81       22.02      6.99 o
   9   9   2      167.78      192.96     13.51 o
  -9  10   2       22.95       17.19      9.21 o
  -8  10   2        0.07       -4.95      4.95 o
  -7  10   2       69.92       48.44      6.50 o
  -6  10   2      985.93     1032.05     18.58 o
  -5  10   2       21.49       40.72      3.89 o
  -4  10   2      349.55      346.78      7.52 o
  -3  10   2      207.02      155.37      4.70 o
  -2  10   2      145.25      138.74      3.94 o
  -1  10   2        9.42       12.64      2.09 o
   0  10   2      280.54      322.45      7.37 o
   1  10   2       38.62       34.72      1.89 o
   2  10   2       41.65       27.61      2.44 o
   3  10   2        0.10        2.88      2.42 o
   4  10   2      119.91      114.73      4.53 o
   5  10   2      268.02      243.38      7.01 o
   6  10   2       38.80       25.89      5.13 o
   7  10   2      228.03      216.41     10.13 o
   8  10   2        0.01       -1.92      6.00 o
   9  10   2        5.05       14.67      8.20 o
  -9  11   2        0.23       -0.76      8.46 o
  -8  11   2       23.41        4.75      5.95 o
  -7  11   2       69.23       58.41      6.75 o
  -6  11   2       86.62       82.28      6.63 o
  -5  11   2      143.33      123.86      6.74 o
  -4  11   2       43.87       41.08      3.97 o
  -3  11   2      184.28      218.77      5.52 o
  -2  11   2      257.64      229.39      6.27 o
  -1  11   2     2188.26     2346.05     25.67 o
   0  11   2     1132.79     1146.06     17.99 o
   1  11   2       64.86       59.23      3.11 o
   2  11   2       88.23      108.73      3.61 o
   3  11   2      608.61      655.83     10.18 o
   4  11   2      368.43      325.80      9.19 o
   5  11   2       20.80       12.45      4.39 o
   6  11   2       84.48       74.82      6.73 o
   7  11   2      431.19      441.48     13.86 o
   8  11   2       10.75        2.98      6.72 o
  -8  12   2        4.29        5.22      5.70 o
  -7  12   2       54.28       52.83      6.83 o
  -6  12   2      178.92      183.75      8.74 o
  -5  12   2       48.87       67.43      5.85 o
  -4  12   2       74.31       80.57      5.10 o
  -3  12   2      588.10      615.49     10.54 o
  -2  12   2       74.52       80.57      3.16 o
  -1  12   2       52.81       60.53      4.50 o
   0  12   2      102.85      130.77      8.21 o
   1  12   2       47.40       49.34      7.68 o
   2  12   2        0.31        3.07      3.45 o
   3  12   2       18.36        9.78      2.74 o
   4  12   2       71.40       60.96      5.08 o
   5  12   2        1.78        8.02      4.43 o
   6  12   2      138.98      146.09      8.25 o
   7  12   2       74.04       89.78      8.31 o
   8  12   2        1.68        9.05      6.90 o
  -8  13   2       45.16       48.76      7.22 o
  -7  13   2        4.62        2.69      5.42 o
  -6  13   2      184.97      179.06      8.71 o
  -5  13   2       39.65       35.70      5.38 o
  -4  13   2      125.18      136.52      6.42 o
  -3  13   2       21.55       12.40      2.84 o
  -2  13   2     1145.91     1135.55     13.87 o
  -1  13   2       20.38       24.79      2.37 o
   0  13   2       59.24       54.37      3.84 o
   1  13   2      288.58      314.72      8.61 o
   2  13   2       37.50       36.99      3.74 o
   3  13   2       12.14        7.50      3.81 o
   4  13   2      284.91      296.15     10.41 o
   5  13   2       82.29       76.49      6.38 o
   6  13   2        2.60       -1.57      4.89 o
   7  13   2       38.31       45.10      6.74 o
   8  13   2        0.30       -4.57      6.28 o
  -8  14   2       12.17        1.07      5.93 o
  -7  14   2       60.54       59.84      7.09 o
  -6  14   2      119.91      145.80     11.52 o
  -5  14   2       89.80       96.47      6.77 o
  -4  14   2       54.63       73.01      8.10 o
  -3  14   2      240.46      221.57      6.88 o
  -2  14   2      257.22      294.47      6.05 o
  -1  14   2       86.81       89.92      3.82 o
   0  14   2       31.98       31.16      4.68 o
   1  14   2       38.35       18.64      3.91 o
   2  14   2      131.33      134.33      5.66 o
   3  14   2        1.75       -1.55      3.56 o
   4  14   2       10.91        9.67      4.20 o
   5  14   2      175.06      178.18      8.23 o
   6  14   2        2.17        0.84      5.05 o
   7  14   2        8.43        6.82      6.70 o
  -7  15   2        6.90        2.93      5.61 o
  -6  15   2       19.09        8.07      6.95 o
  -5  15   2       21.33       27.40      7.78 o
  -4  15   2       16.66        8.23      3.98 o
  -3  15   2      207.27      206.51      6.73 o
  -2  15   2       83.39       86.07      5.78 o
  -1  15   2       23.25       14.80      6.45 o
   0  15   2      595.33      546.56     17.63 o
   1  15   2      194.46      188.88      7.38 o
   2  15   2       48.29       54.23      5.17 o
   3  15   2      324.66      294.12      8.21 o
   4  15   2       52.64       37.84      4.87 o
   5  15   2       12.39        5.45      5.01 o
   6  15   2       48.52       38.79      6.32 o
   7  15   2       35.69       20.08      6.35 o
  -7  16   2       32.53       43.90      6.96 o
  -6  16   2        5.43        3.54      5.11 o
  -5  16   2       15.14       21.58      6.62 o
  -4  16   2       29.79       35.35      4.62 o
  -3  16   2       66.64       67.29      5.13 o
  -2  16   2      141.31      160.13      7.59 o
  -1  16   2       17.64       32.22      5.71 o
   0  16   2       25.87       13.73      6.40 o
   1  16   2      132.21      145.61      8.88 o
   2  16   2       44.62       44.33      5.11 o
   3  16   2      165.85      179.52      9.75 o
   4  16   2        3.04       -3.88      3.88 o
   5  16   2        1.08       -3.00      4.62 o
   6  16   2       38.90       29.23      6.01 o
  -6  17   2      105.77      118.99      7.90 o
  -5  17   2       28.55       27.69      5.30 o
  -4  17   2      197.85      187.60      7.16 o
  -3  17   2       38.51       54.70      4.87 o
  -2  17   2        3.63       -0.48      4.26 o
  -1  17   2        0.47        4.75      4.83 o
   0  17   2        3.78        3.66      4.73 o
   1  17   2        0.48       -2.79      4.76 o
   2  17   2        1.18       -2.31      5.88 o
   3  17   2       14.89       12.61      5.36 o
   4  17   2       60.66       70.40      5.51 o
   5  17   2        0.62       -4.90      4.90 o
   6  17   2       60.61       50.26      6.61 o
  -5  18   2       13.41       17.93      5.16 o
  -4  18   2       38.73       35.96      7.52 o
  -3  18   2        4.81       -0.51      5.04 o
  -2  18   2       15.56       15.60      4.74 o
  -1  18   2       11.97       15.90      9.65 o
   0  18   2        2.88       -4.62      4.62 o
   1  18   2       35.11       45.75      7.56 o
   2  18   2       70.30       67.70      5.71 o
   3  18   2       41.25       36.30      6.06 o
   4  18   2       38.52       41.18      5.37 o
   5  18   2        0.16        2.17      4.65 o
  -5  19   2        0.02       -3.32      9.57 o
  -4  19   2        2.93       -4.41      4.41 o
  -3  19   2       14.26       20.79      5.59 o
  -2  19   2      124.82      155.49      7.69 o
  -1  19   2        4.23        3.92     11.86 o
   0  19   2        1.83        1.76     10.98 o
   1  19   2        0.57        3.11      6.40 o
   2  19   2        0.20       -3.72      9.41 o
   3  19   2       82.35       87.03      8.27 o
   4  19   2        7.90        6.91      6.12 o
  -3  20   2       19.80        2.89      5.41 o
  -2  20   2        1.64       -0.08      4.24 o
  -1  20   2        4.05        1.03     10.47 o
   0  20   2       33.04       39.32     13.51 o
   1  20   2        1.33        8.92      5.46 o
   2  20   2        0.29        0.45      9.80 o
   3  20   2       17.68       17.24      5.70 o
  -1  21   2       23.41       61.76     14.55 o
   0  21   2       15.71       12.06     12.43 o
   1  21   2       10.60       19.50     13.06 o
  -9   0   3      141.47      116.65     15.19 o
  -7   0   3      282.67      280.52      8.48 o
  -5   0   3     1340.66     1384.39     24.15 o
  -3   0   3     2871.92     2805.52     38.25 o
  -1   0   3     5521.39     5280.97    129.41 o
   1   0   3     4407.60     4275.62     64.65 o
   3   0   3     7049.18     7031.30    204.94 o
   5   0   3      388.47      425.05     16.13 o
   7   0   3       22.43       22.13      6.40 o
   9   0   3      112.29      131.61     15.10 o
 -10   1   3       12.95       -4.92      7.74 o
  -9   1   3       68.48       42.43      8.62 o
  -8   1   3        0.00       -4.91      4.91 o
  -7   1   3      207.93      202.81      6.37 o
  -6   1   3     1680.82     1713.06     24.66 o
  -5   1   3      162.86      156.84      4.56 o
  -4   1   3      591.70      600.36      8.46 o
  -3   1   3        1.53       -1.28      1.28 o
  -2   1   3     7288.27     7455.19     60.90 o
  -1   1   3     5914.08     6116.84     49.56 o
   0   1   3       85.32       56.41      1.98 o
   1   1   3     2144.42     2094.17     23.09 o
   2   1   3       39.94       47.26      2.76 o
   3   1   3      123.42      129.52      7.29 o
   4   1   3     1169.85     1263.79     18.74 o
   5   1   3        0.27       -0.25      1.96 o
   6   1   3       14.39       15.65      3.30 o
   7   1   3       23.08       16.58      4.39 o
   8   1   3      334.85      313.20     13.73 o
   9   1   3       29.16       28.31      8.37 o
  10   1   3        0.63       -5.49      7.69 o
 -10   2   3       20.42        0.14      7.68 o
  -9   2   3       54.96       52.55      8.98 o
  -8   2   3       14.02       22.75      4.80 o
  -7   2   3     1664.43     1767.30     22.75 o
  -6   2   3     1048.22     1169.53     15.33 o
  -5   2   3      777.81      776.36     10.54 o
  -4   2   3      957.95      956.47     11.23 o
  -3   2   3     1569.30     1493.80     14.84 o
  -2   2   3     3741.96     3800.63     30.47 o
  -1   2   3     1698.45     1661.32     13.36 o
   0   2   3     4410.04     4501.24     41.17 o
   1   2   3    14949.89    14844.24    118.34 o
   2   2   3    15510.68    14537.44    123.82 o
   3   2   3     1062.68     1082.86     12.82 o
   4   2   3       72.45       73.67      3.80 o
   5   2   3        0.29       -2.47      2.47 o
   6   2   3        1.57       -1.70      3.05 o
   7   2   3       34.87       29.37      4.59 o
   8   2   3      214.76      237.46     12.25 o
   9   2   3       12.47       37.59      8.52 o
  10   2   3       23.24       26.42      8.70 o
 -10   3   3        8.22        2.88      7.74 o
  -9   3   3       11.37       -7.82      7.82 o
  -8   3   3      103.00      106.60      5.86 o
  -7   3   3        3.53       10.63      3.34 o
  -6   3   3     1599.77     1587.35     18.48 o
  -5   3   3      394.52      429.58      7.48 o
  -4   3   3     2963.64     3115.16     28.59 o
  -3   3   3       67.77       91.50      3.46 o
  -2   3   3    12639.57    12810.86     92.68 o
  -1   3   3     1153.45     1122.06      9.19 o
   0   3   3     8255.10     8045.55     78.30 o
   1   3   3     6586.27     6465.52     49.87 o
   2   3   3      337.18      334.86      5.58 o
   3   3   3      632.71      486.00      7.66 o
   4   3   3        4.70       -0.46      2.30 o
   5   3   3      147.19      136.43      5.10 o
   6   3   3      116.92       98.61      5.34 o
   7   3   3        4.07       -4.53      4.67 o
   8   3   3        5.74        0.34      6.93 o
   9   3   3        0.96       -0.11      6.99 o
  10   3   3        0.57       15.42      8.49 o
 -10   4   3        2.79       -9.47      9.47 o
  -9   4   3        4.62       -1.56      8.25 o
  -8   4   3        0.03       -3.87      3.87 o
  -7   4   3     1143.85     1180.13     15.70 o
  -6   4   3      173.47      166.31      5.45 o
  -5   4   3        8.15       10.46      2.59 o
  -4   4   3      307.15      256.31      5.48 o
  -3   4   3      492.32      481.39      6.33 o
  -2   4   3     3138.73     2948.86     22.10 o
  -1   4   3    22577.08    23362.17    167.21 o
   0   4   3      267.72      258.12      7.39 o
   1   4   3     1441.46     1379.95     14.51 o
   2   4   3     4941.17     4842.65     40.65 o
   3   4   3      639.74      597.32      8.61 o
   4   4   3      189.40      185.35      5.33 o
   5   4   3       44.17       20.30      4.23 o
   6   4   3       37.26       33.81      4.19 o
   7   4   3       38.99       50.79      5.21 o
   8   4   3       44.73       34.53      7.88 o
   9   4   3        4.83       12.77      6.39 o
  10   4   3        2.13       -3.64      8.06 o
 -10   5   3       12.53       -4.03      7.79 o
  -9   5   3       74.12       69.10      9.09 o
  -8   5   3      186.11      201.85      8.75 o
  -7   5   3      313.71      294.22      7.76 o
  -6   5   3      166.89      187.83      5.74 o
  -5   5   3      250.87      272.99      6.65 o
  -4   5   3     1532.93     1440.95     15.47 o
  -3   5   3     1397.35     1328.11     12.93 o
  -2   5   3       40.30       55.78      2.11 o
  -1   5   3     2186.13     2548.21     19.86 o
   0   5   3       66.67       45.16      2.06 o
   1   5   3      907.36      758.23      7.62 o
   2   5   3       13.39       10.57      1.79 o
   3   5   3       52.87       58.04      3.05 o
   4   5   3       63.65       55.58      3.52 o
   5   5   3     1257.06     1373.13     17.25 o
   6   5   3        4.23       -1.91      3.05 o
   7   5   3       20.38        4.46      4.09 o
   8   5   3        0.31       -2.70      4.88 o
   9   5   3       39.84       52.03      8.57 o
  10   5   3        3.65       -1.57      7.66 o
 -10   6   3       12.10        6.39      9.70 o
  -9   6   3       49.31       56.74      8.81 o
  -8   6   3      107.32      115.93      6.53 o
  -7   6   3       35.73       42.48      4.53 o
  -6   6   3       96.20      129.97      5.07 o
  -5   6   3      384.83      393.41      7.48 o
  -4   6   3      397.45      422.01      6.64 o
  -3   6   3      320.81      345.13      5.42 o
  -2   6   3      450.31      493.41      6.16 o
  -1   6   3     2807.09     2779.28     21.54 o
   0   6   3      169.20      217.61      3.33 o
   1   6   3     3252.97     3163.99     25.47 o
   2   6   3       10.63        3.96      1.81 o
   3   6   3     1420.27     1313.88     13.92 o
   4   6   3       95.38      149.82      4.56 o
   5   6   3        2.35        2.23      2.60 o
   6   6   3      151.70      149.17      7.33 o
   7   6   3       24.54        9.92      4.10 o
   8   6   3        0.00       -5.34      5.34 o
   9   6   3       48.83       75.01      8.32 o
 -10   7   3        0.19        6.76      9.16 o
  -9   7   3        0.52       -7.75      7.75 o
  -8   7   3       18.94       26.52      5.02 o
  -7   7   3       15.61       21.46      4.38 o
  -6   7   3        0.96        4.42      3.76 o
  -5   7   3      277.96      310.91      6.74 o
  -4   7   3        3.17        1.84      2.14 o
  -3   7   3       19.24        6.46      2.14 o
  -2   7   3       64.44       85.94      2.38 o
  -1   7   3      895.59      921.10      9.98 o
   0   7   3     1003.06     1067.83     10.31 o
   1   7   3      460.44      465.33      5.49 o
   2   7   3        1.07       -1.55      1.55 o
   3   7   3      169.45      179.49      4.47 o
   4   7   3        5.94        4.64      2.37 o
   5   7   3       38.73       36.26      3.92 o
   6   7   3      116.46      119.04      5.62 o
   7   7   3       61.92       69.34      5.73 o
   8   7   3       17.12       12.31      5.47 o
   9   7   3        3.47       -1.53      6.65 o
 -10   8   3        0.66       -6.78     10.96 o
  -9   8   3       30.21       11.67     12.24 o
  -8   8   3      181.21      201.28      8.11 o
  -7   8   3        1.60        2.88      3.98 o
  -6   8   3       76.26       80.87      6.08 o
  -5   8   3      229.13      251.69      6.52 o
  -4   8   3      242.18      262.00      5.69 o
  -3   8   3     1552.14     1504.11     15.50 o
  -2   8   3     3474.35     3657.89     28.39 o
  -1   8   3        4.25       -0.07      1.60 o
   0   8   3      922.70      976.45     10.41 o
   1   8   3      902.59      893.11      8.73 o
   2   8   3      886.99      942.71     10.35 o
   3   8   3       90.37       91.78      3.67 o
   4   8   3       52.11       41.97      3.27 o
   5   8   3       97.27       84.00      4.49 o
   6   8   3        3.21        2.55      3.48 o
   7   8   3       45.30       48.57      6.41 o
   8   8   3        0.03        2.65      5.66 o
   9   8   3       38.38       39.10      9.23 o
  -9   9   3        0.02       -7.74      7.74 o
  -8   9   3        0.81       -0.72      5.34 o
  -7   9   3      105.23      102.70      6.11 o
  -6   9   3      267.00      244.05      7.65 o
  -5   9   3      105.18       78.29      4.24 o
  -4   9   3     1214.65     1133.31     14.10 o
  -3   9   3     2759.76     2758.61     24.92 o
  -2   9   3      504.23      402.41      5.98 o
  -1   9   3      177.65      200.51      3.92 o
   0   9   3      159.90      153.18      2.93 o
   1   9   3      497.22      486.90      6.54 o
   2   9   3      494.95      523.11      7.30 o
   3   9   3     1234.62     1234.54     15.36 o
   4   9   3      122.32      142.72      5.72 o
   5   9   3        0.17        2.06      3.24 o
   6   9   3       31.31       24.38      4.41 o
   7   9   3        0.33       -3.77      4.75 o
   8   9   3      120.70      108.59      9.54 o
   9   9   3       52.87       45.54      9.79 o
  -9  10   3        5.19       -7.59      7.59 o
  -8  10   3        1.33       -3.61      5.31 o
  -7  10   3       19.42        5.75      5.26 o
  -6  10   3      220.62      207.59      8.08 o
  -5  10   3        9.46       -0.77      3.11 o
  -4  10   3        2.29        4.62      2.50 o
  -3  10   3     3526.99     3652.08     43.86 o
  -2  10   3     1274.15     1414.97     21.86 o
  -1  10   3      241.18      233.86      4.59 o
   0  10   3      784.15      774.14     10.65 o
   1  10   3      249.85      273.93      4.88 o
   2  10   3      695.33      701.56      9.72 o
   3  10   3      500.24      515.76      9.60 o
   4  10   3        8.73        7.64      2.93 o
   5  10   3        0.41       -3.13      3.13 o
   6  10   3       10.43        0.30      4.34 o
   7  10   3        0.49       -2.11      5.36 o
   8  10   3        2.04       -2.31      6.25 o
   9  10   3        0.56       15.93      8.48 o
  -9  11   3        2.50       -5.02      8.26 o
  -8  11   3        7.09        7.83      5.70 o
  -7  11   3        3.25       -2.81      5.20 o
  -6  11   3        0.01       -1.86      4.64 o
  -5  11   3        2.43       -1.13      3.87 o
  -4  11   3        2.16       13.04      3.11 o
  -3  11   3      180.81      178.79      5.20 o
  -2  11   3      250.16      213.98      4.87 o
  -1  11   3        4.96        9.87      2.15 o
   0  11   3       11.69       18.02      2.47 o
   1  11   3      240.53      249.60      4.57 o
   2  11   3      128.45      129.27      4.20 o
   3  11   3       55.04       54.28      3.52 o
   4  11   3      118.75      118.24      6.33 o
   5  11   3      147.93      150.86      7.50 o
   6  11   3        0.54        3.26      4.98 o
   7  11   3      144.98      127.08     11.61 o
   8  11   3       12.42       25.76      7.39 o
  -9  12   3        1.83      -12.50     12.50 o
  -8  12   3        6.01        5.46      5.94 o
  -7  12   3        0.01       -4.83      5.12 o
  -6  12   3      268.30      282.46     10.53 o
  -5  12   3      458.33      440.68     11.65 o
  -4  12   3        6.89        0.59      3.49 o
  -3  12   3      136.33      152.84      4.83 o
  -2  12   3      153.49      161.52      4.78 o
  -1  12   3        3.03        8.19      2.27 o
   0  12   3       77.98       91.75      6.03 o
   1  12   3        3.09       -1.55      1.93 o
   2  12   3       32.34       31.04      2.94 o
   3  12   3       44.41       43.08      4.57 o
   4  12   3      128.16      140.30      6.64 o
   5  12   3        4.89        3.24      4.46 o
   6  12   3       83.68       74.56      6.88 o
   7  12   3       30.77       29.63      6.32 o
   8  12   3       37.34       42.97      9.20 o
  -8  13   3        3.46        3.08      5.96 o
  -7  13   3       60.16       44.93      6.67 o
  -6  13   3        0.12       -4.31      4.81 o
  -5  13   3       48.56       27.68      5.31 o
  -4  13   3      290.44      293.79      8.52 o
  -3  13   3      217.22      223.44      6.28 o
  -2  13   3       25.22       16.68      2.79 o
  -1  13   3      132.14      138.36      4.41 o
   0  13   3      307.92      320.50      8.50 o
   1  13   3        0.11       -1.18      2.51 o
   2  13   3        1.27       -2.08      2.24 o
   3  13   3        4.50       -3.35      3.35 o
   4  13   3       48.03       41.58      4.93 o
   5  13   3       82.73       74.61      6.47 o
   6  13   3        4.07        6.22      5.11 o
   7  13   3       34.51       32.10      6.48 o
   8  13   3       11.57       16.52      7.39 o
  -8  14   3       63.16       53.78      7.72 o
  -7  14   3        1.81        0.06      5.37 o
  -6  14   3      214.98      186.74     10.47 o
  -5  14   3       46.90       34.13      5.24 o
  -4  14   3      476.32      484.15     13.59 o
  -3  14   3      275.94      311.57      7.97 o
  -2  14   3      138.62      148.65      6.23 o
  -1  14   3       13.17       10.75      3.24 o
   0  14   3      554.17      616.35     12.81 o
   1  14   3     1242.04     1311.19     16.60 o
   2  14   3      859.00      973.67     13.82 o
   3  14   3       44.70       42.35      5.14 o
   4  14   3        6.97        6.58      4.20 o
   5  14   3       39.63       38.77      5.64 o
   6  14   3      106.64      114.47      7.84 o
   7  14   3        9.00        3.77      5.88 o
  -7  15   3       27.65       39.29      8.68 o
  -6  15   3       15.71       23.12      6.09 o
  -5  15   3      132.20      157.17      7.34 o
  -4  15   3      180.27      185.52      7.17 o
  -3  15   3       15.03        4.85      5.79 o
  -2  15   3       23.08       18.78      4.55 o
  -1  15   3      215.30      259.13      5.93 o
   0  15   3      748.93      734.89     14.57 o
   1  15   3       91.21       92.80     13.45 o
   2  15   3       52.48       41.84      5.23 o
   3  15   3      422.19      435.07     11.27 o
   4  15   3        2.15        0.15      4.08 o
   5  15   3      162.51      174.95      8.29 o
   6  15   3      167.48      202.11      9.61 o
   7  15   3       14.33       30.50      6.69 o
  -7  16   3       16.23        9.63      5.92 o
  -6  16   3        3.56       14.95      5.44 o
  -5  16   3       25.03       28.63      5.17 o
  -4  16   3        3.38        4.88      4.08 o
  -3  16   3      119.23      132.32      6.29 o
  -2  16   3        1.41       -3.96      3.96 o
  -1  16   3       31.07       42.24      5.32 o
   0  16   3       47.24       45.71      6.16 o
   1  16   3      711.91      775.51     24.22 o
   2  16   3      279.53      246.69      8.94 o
   3  16   3        1.24        3.07      3.80 o
   4  16   3        3.84       -4.01      4.01 o
   5  16   3       21.73       17.04      5.31 o
   6  16   3        4.86        5.21      6.00 o
  -6  17   3        3.56       -2.89      5.31 o
  -5  17   3       10.43        4.71      4.60 o
  -4  17   3      230.78      229.62      8.39 o
  -3  17   3       69.40       72.26      6.32 o
  -2  17   3        0.26        1.09      4.24 o
  -1  17   3        7.83       11.78      5.60 o
   0  17   3       26.97       19.23      5.71 o
   1  17   3       16.81       33.06      6.34 o
   2  17   3        0.09        2.93      4.27 o
   3  17   3        0.01        2.55      4.97 o
   4  17   3        0.38       -0.76      4.54 o
   5  17   3       61.96       64.76      6.50 o
   6  17   3       16.34        0.07      6.34 o
  -5  18   3       14.92        9.34      4.75 o
  -4  18   3       59.39       60.81      6.27 o
  -3  18   3      108.38      131.68      8.08 o
  -2  18   3        1.43       -0.33      4.45 o
  -1  18   3      106.18      121.08      9.10 o
   0  18   3        7.92        0.81      8.34 o
   1  18   3       30.96       41.24      6.63 o
   2  18   3       10.03       24.06      5.12 o
   3  18   3      147.67      162.75     13.47 o
   4  18   3        2.56       -3.90      4.50 o
   5  18   3        0.60       -3.35      5.24 o
  -4  19   3        0.14        6.27      4.67 o
  -3  19   3        0.34       -0.62      5.26 o
  -2  19   3        0.42        2.30      7.04 o
  -1  19   3        0.10       -3.76      6.65 o
   0  19   3       20.78       12.77     10.19 o
   1  19   3       14.42        9.08      5.92 o
   2  19   3        2.62        5.88      4.63 o
   3  19   3        9.54       13.70      5.61 o
   4  19   3       30.55       20.09      6.63 o
  -3  20   3       94.24      127.74      8.02 o
  -2  20   3       64.06       85.11      8.30 o
  -1  20   3       44.74       35.16      6.11 o
   0  20   3       22.57       16.72      5.83 o
   1  20   3        7.19        5.78      5.72 o
   2  20   3        1.80       -4.16      6.68 o
   3  20   3        0.00       -3.04      5.31 o
  -1  21   3      178.31      202.41     19.96 o
   0  21   3       12.06       -3.31     10.28 o
   1  21   3        0.31       -1.07     16.92 o
 -10   0   4       64.55       54.30     13.94 o
  -8   0   4      187.81      186.08     11.13 o
  -6   0   4     2503.81     2492.70     39.43 o
  -4   0   4      550.05      574.65     12.82 o
  -2   0   4     1547.80     1360.52     20.23 o
   0   0   4        6.54        7.19      2.98 o
   2   0   4     1928.17     2108.18     33.79 o
   4   0   4      207.87      170.16      7.43 o
   6   0   4      123.38      122.46      8.27 o
   8   0   4       59.52       83.33     16.25 o
  10   0   4       82.96      107.09     29.82 o
 -10   1   4        5.85       -2.31      7.64 o
  -9   1   4        4.54        3.26      7.35 o
  -8   1   4      136.94      151.16      7.84 o
  -7   1   4      173.56      175.51      6.97 o
  -6   1   4      244.38      230.40      7.96 o
  -5   1   4       50.46      100.53      5.33 o
  -4   1   4        8.67        8.19      2.28 o
  -3   1   4     2196.04     2254.61     24.14 o
  -2   1   4      928.93      859.78     10.74 o
  -1   1   4    19615.06    19995.49    180.03 o
   0   1   4      959.28     1005.16     14.52 o
   1   1   4      514.07      455.42      9.59 o
   2   1   4     1222.41     1089.30     13.07 o
   3   1   4     1516.43     1544.12     18.15 o
   4   1   4      452.86      499.44      9.30 o
   5   1   4       59.73       60.18      4.80 o
   6   1   4       18.40       11.92      3.46 o
   7   1   4       91.05       91.45      8.01 o
   8   1   4      123.77      115.18     10.15 o
   9   1   4        9.32        4.85      7.25 o
  10   1   4        7.23       10.45      8.26 o
 -10   2   4        3.63       12.96      8.38 o
  -9   2   4        0.03       -4.76      6.93 o
  -8   2   4       47.31       54.72      7.34 o
  -7   2   4        7.86        8.09      3.49 o
  -6   2   4        8.14        2.57      2.41 o
  -5   2   4      354.51      370.85      8.50 o
  -4   2   4     2783.56     2906.29     26.92 o
  -3   2   4     1011.70     1035.05     10.45 o
  -2   2   4    10963.42    11470.26     92.58 o
  -1   2   4     5188.10     5223.23     43.10 o
   0   2   4     7182.51     7031.03     75.41 o
   1   2   4     6423.30     6152.95     57.34 o
   2   2   4     2265.32     2214.46     21.71 o
   3   2   4     2173.78     2249.72     22.94 o
   4   2   4      731.57      848.68     11.90 o
   5   2   4       99.94      131.07      6.17 o
   6   2   4        2.19       -3.00      3.00 o
   7   2   4        5.81        4.58      4.15 o
   8   2   4       17.07       11.80      7.06 o
   9   2   4       81.43      113.61     11.88 o
  10   2   4        4.55        9.01      8.13 o
 -10   3   4        8.56        0.48      7.68 o
  -9   3   4        0.07       -6.75      6.75 o
  -8   3   4       78.14       76.43      7.05 o
  -7   3   4        5.98       10.31      3.22 o
  -6   3   4      275.32      253.18      6.38 o
  -5   3   4      832.48      936.09     11.90 o
  -4   3   4      145.63      159.65      4.30 o
  -3   3   4     2225.57     2257.96     19.83 o
  -2   3   4        3.40        1.43      1.55 o
  -1   3   4     2118.24     2213.57     17.63 o
   0   3   4     4680.54     4696.04     43.23 o
   1   3   4    11780.65    11711.68     93.67 o
   2   3   4      484.93      485.12      7.13 o
   3   3   4    10561.38    10764.47     93.78 o
   4   3   4       25.29       36.57      3.23 o
   5   3   4      453.25      485.38      9.26 o
   6   3   4      134.07      148.48      6.16 o
   7   3   4      193.46      193.33      7.68 o
   8   3   4      542.91      517.22     17.17 o
   9   3   4       56.89       63.26      9.40 o
  10   3   4        9.00        5.93      8.05 o
 -10   4   4       31.17       33.44      9.10 o
  -9   4   4       26.58        9.23     11.07 o
  -8   4   4        0.21       -1.62      5.12 o
  -7   4   4      397.36      391.75      9.82 o
  -6   4   4        9.46        0.62      2.77 o
  -5   4   4       29.54       44.84      3.21 o
  -4   4   4      828.86      986.48     10.96 o
  -3   4   4      256.07      223.14      4.35 o
  -2   4   4     2305.32     2330.88     18.96 o
  -1   4   4     3321.73     3543.86     27.04 o
   0   4   4     2117.16     1886.94     27.88 o
   1   4   4     6786.14     6585.92     53.75 o
   2   4   4       36.85       45.09      3.28 o
   3   4   4      949.54      993.17     12.49 o
   4   4   4      647.28      600.45      9.63 o
   5   4   4      142.09      149.69      5.51 o
   6   4   4      105.62       65.75      4.88 o
   7   4   4       39.20       35.08      5.46 o
   8   4   4       55.55       81.19      8.99 o
   9   4   4       95.90       98.92     10.93 o
 -10   5   4       12.45        3.35      7.95 o
  -9   5   4       21.83       34.66      8.99 o
  -8   5   4      277.42      254.32      8.51 o
  -7   5   4      869.09      896.40     13.50 o
  -6   5   4       19.64       21.59      3.30 o
  -5   5   4       24.53       18.91      2.82 o
  -4   5   4     1680.65     1719.00     16.65 o
  -3   5   4       71.54       80.03      2.94 o
  -2   5   4     3573.52     3601.17     26.76 o
  -1   5   4       49.79       43.11      2.12 o
   0   5   4     5640.94     5693.65     56.54 o
   1   5   4      445.66      368.90      5.35 o
   2   5   4     1316.12     1462.60     15.39 o
   3   5   4      335.66      303.34      6.14 o
   4   5   4      771.39      772.09     11.19 o
   5   5   4      101.41      112.24      5.58 o
   6   5   4      140.60      118.37      5.77 o
   7   5   4      348.74      337.61     10.99 o
   8   5   4      117.55      121.82      8.56 o
   9   5   4        1.94       -0.09      6.21 o
 -10   6   4        0.69       -7.82      8.85 o
  -9   6   4       21.50        4.57      7.32 o
  -8   6   4      100.44      110.28      6.99 o
  -7   6   4        7.41       13.61      4.00 o
  -6   6   4      375.39      404.38      8.25 o
  -5   6   4      457.00      546.48      8.94 o
  -4   6   4     2736.98     2832.63     25.15 o
  -3   6   4      938.16      888.70      9.84 o
  -2   6   4      233.70      279.49      4.41 o
  -1   6   4     1971.86     2067.68     17.38 o
   0   6   4      157.83      133.89      3.16 o
   1   6   4      652.11      598.73      6.62 o
   2   6   4      866.80      873.36      9.38 o
   3   6   4      358.65      314.94      5.93 o
   4   6   4      357.22      353.23      6.88 o
   5   6   4      143.20      132.10      4.98 o
   6   6   4      138.46      144.76      5.84 o
   7   6   4       80.71       77.01      6.13 o
   8   6   4       10.79        7.86      5.38 o
   9   6   4       92.10      126.16      9.43 o
 -10   7   4       62.56       52.33     11.27 o
  -9   7   4       19.25        4.64      7.04 o
  -8   7   4      257.59      254.49      8.80 o
  -7   7   4      614.88      612.01     11.60 o
  -6   7   4        7.96       -3.31      3.31 o
  -5   7   4       13.34        5.64      2.97 o
  -4   7   4      564.81      481.45      7.32 o
  -3   7   4        4.30        3.28      1.89 o
  -2   7   4        2.04        4.63      1.10 o
  -1   7   4     4467.91     4697.43     39.10 o
   0   7   4      418.44      403.39      5.37 o
   1   7   4     1156.86     1072.01     12.47 o
   2   7   4        2.81        3.86      1.61 o
   3   7   4      872.90      969.00     11.42 o
   4   7   4        0.25        0.75      2.39 o
   5   7   4       80.29       59.99      3.94 o
   6   7   4        5.60       10.16      3.73 o
   7   7   4        8.39        6.21      4.49 o
   8   7   4        1.30        3.84      5.64 o
   9   7   4        0.33       -6.75      6.75 o
 -10   8   4       14.77        8.92     14.51 o
  -9   8   4       10.96       11.76      7.40 o
  -8   8   4        0.09       -4.93      4.93 o
  -7   8   4       85.06       77.11      5.60 o
  -6   8   4        4.56       -2.93      3.50 o
  -5   8   4       43.11       31.44      3.51 o
  -4   8   4      996.80      969.73     12.52 o
  -3   8   4      587.54      609.24      9.34 o
  -2   8   4     2742.76     2747.40     22.00 o
  -1   8   4     1522.16     1543.27     15.64 o
   0   8   4     4235.22     4331.93     34.45 o
   1   8   4       51.62       60.26      3.14 o
   2   8   4     1706.89     1801.13     17.14 o
   3   8   4      629.85      665.05     10.36 o
   4   8   4      185.34      178.18      5.42 o
   5   8   4       78.75      107.76      4.94 o
   6   8   4       50.64       51.40      4.75 o
   7   8   4       44.72       54.28      5.82 o
   8   8   4       34.97       24.80      6.55 o
   9   8   4       17.75       22.53      8.75 o
  -9   9   4       12.33       18.22      9.46 o
  -8   9   4        1.33        4.85      5.47 o
  -7   9   4      167.86      209.58      8.46 o
  -6   9   4        2.58       -2.53      3.76 o
  -5   9   4       24.67       31.56      3.40 o
  -4   9   4      527.18      503.92      8.00 o
  -3   9   4     3471.22     3672.10     29.27 o
  -2   9   4      423.01      447.24      6.60 o
  -1   9   4       77.85       80.06      2.91 o
   0   9   4        4.61        3.62      1.60 o
   1   9   4     1917.93     2030.99     20.79 o
   2   9   4        0.95       -1.74      1.74 o
   3   9   4      205.31      232.01      5.80 o
   4   9   4      278.90      241.58      6.63 o
   5   9   4       48.71       61.90      4.71 o
   6   9   4      413.36      387.15      9.88 o
   7   9   4      628.32      604.83     14.40 o
   8   9   4      118.92      123.85     10.95 o
   9   9   4        1.17       14.84      8.33 o
  -9  10   4        0.00       -0.32     12.23 o
  -8  10   4       71.03       54.80      7.05 o
  -7  10   4        0.03        5.65      6.10 o
  -6  10   4       80.12       81.45      5.46 o
  -5  10   4      600.98      569.69      9.79 o
  -4  10   4        7.21        6.05      2.40 o
  -3  10   4       59.83       72.31      3.90 o
  -2  10   4     1394.62     1467.68     15.83 o
  -1  10   4     4578.81     4642.76     44.51 o
   0  10   4     1099.62     1176.51     12.50 o
   1  10   4     2485.46     2547.69     25.71 o
   2  10   4        3.87        4.54      2.30 o
   3  10   4      645.86      635.06     15.98 o
   4  10   4      100.88       96.72      4.59 o
   5  10   4      175.20      171.69      7.17 o
   6  10   4      267.70      293.73      9.78 o
   7  10   4       58.10       53.38      7.10 o
   8  10   4        0.44        3.99      6.64 o
  -9  11   4        0.54       -7.65      7.65 o
  -8  11   4       25.43       23.31      6.38 o
  -7  11   4      391.32      402.36     13.60 o
  -6  11   4       43.41       46.64      6.05 o
  -5  11   4       26.86        5.87      4.48 o
  -4  11   4      207.13      226.99      6.40 o
  -3  11   4      100.51       63.22      3.70 o
  -2  11   4      100.03      101.96      3.96 o
  -1  11   4        0.62       14.86      2.32 o
   0  11   4      343.38      338.24      5.25 o
   1  11   4      441.63      456.92      6.80 o
   2  11   4      921.92      976.94     13.53 o
   3  11   4       89.52      110.24      4.48 o
   4  11   4      575.62      567.28     11.99 o
   5  11   4      255.85      231.78     10.20 o
   6  11   4      304.63      281.50     12.58 o
   7  11   4       11.03        9.73      5.65 o
   8  11   4        1.53        1.79      7.42 o
  -9  12   4        0.12      -14.79     14.79 o
  -8  12   4        9.99        6.31      5.98 o
  -7  12   4        7.49        4.13      5.50 o
  -6  12   4        4.38       -1.84      6.41 o
  -5  12   4      530.16      525.54     13.65 o
  -4  12   4      787.25      853.74     14.53 o
  -3  12   4       13.73        5.38      2.81 o
  -2  12   4      102.33      112.73      4.16 o
  -1  12   4      921.15     1028.04     13.92 o
   0  12   4      279.95      279.31      5.83 o
   1  12   4       56.44       44.38      2.58 o
   2  12   4      177.28      180.88      5.51 o
   3  12   4      113.53      135.11      7.78 o
   4  12   4       21.26       18.39      4.38 o
   5  12   4      105.58      125.69      7.35 o
   6  12   4       12.73       19.81      5.71 o
   7  12   4        0.76       -5.10      5.10 o
   8  12   4       42.47       37.19      8.14 o
  -8  13   4       39.53       49.39      7.24 o
  -7  13   4       16.53        4.80      5.43 o
  -6  13   4        1.91       -3.92      4.86 o
  -5  13   4      210.89      234.99      8.96 o
  -4  13   4       55.58       74.82      5.47 o
  -3  13   4      643.03      631.83     13.46 o
  -2  13   4      156.61      149.85      5.63 o
  -1  13   4      139.74      148.24      4.89 o
   0  13   4      431.07      389.80      9.17 o
   1  13   4       60.82       51.37      2.69 o
   2  13   4       16.59       21.15      3.32 o
   3  13   4      152.71      138.07      6.18 o
   4  13   4       93.11       94.77      6.19 o
   5  13   4       10.72        8.35      4.95 o
   6  13   4       47.85       48.21      6.36 o
   7  13   4       32.23       26.82      6.35 o
  -8  14   4       77.48       79.01      8.44 o
  -7  14   4        9.25        7.40      5.71 o
  -6  14   4       20.27       11.78      5.56 o
  -5  14   4        8.52        3.57      4.49 o
  -4  14   4      192.57      185.37      7.22 o
  -3  14   4       11.45        3.87      3.60 o
  -2  14   4       10.59        2.47      2.84 o
  -1  14   4      268.99      264.53      6.32 o
   0  14   4      118.41      104.13      4.13 o
   1  14   4       38.93       26.74      3.55 o
   2  14   4       51.14       67.57      5.70 o
   3  14   4       18.42       13.61      4.49 o
   4  14   4       61.16       57.08      5.57 o
   5  14   4      157.85      158.35      8.13 o
   6  14   4       37.45       37.26      6.13 o
   7  14   4       15.18       16.46      6.20 o
  -7  15   4       54.13       62.09      7.42 o
  -6  15   4       31.62       34.71      7.62 o
  -5  15   4       28.52       39.53      5.35 o
  -4  15   4       36.19       23.25      4.56 o
  -3  15   4       63.07       59.24      6.81 o
  -2  15   4        6.74        2.78      4.89 o
  -1  15   4      121.01      144.46      7.22 o
   0  15   4       37.82       30.24      8.15 o
   1  15   4      131.14      131.89      5.46 o
   2  15   4      215.35      212.73      7.19 o
   3  15   4       41.34       46.97      5.46 o
   4  15   4      186.49      182.36      7.75 o
   5  15   4       20.92       28.15      5.54 o
   6  15   4        2.69       -4.72      5.12 o
   7  15   4       20.83       35.80      6.98 o
  -7  16   4       17.44       17.45      6.23 o
  -6  16   4       42.69       44.99      6.33 o
  -5  16   4       31.41       37.01      5.57 o
  -4  16   4       67.43       68.68      5.42 o
  -3  16   4        9.37       14.81      4.23 o
  -2  16   4        0.01       -2.61      4.25 o
  -1  16   4        0.47        5.25      3.83 o
   0  16   4       60.14       42.06      6.45 o
   1  16   4       33.16       31.39      4.53 o
   2  16   4       18.43       22.65      5.19 o
   3  16   4       27.87       25.01      4.68 o
   4  16   4        3.75        7.20      4.76 o
   5  16   4       16.89        9.17      4.96 o
   6  16   4        0.03        4.01      5.36 o
  -6  17   4       37.49       26.51      6.11 o
  -5  17   4        9.30        4.24      4.52 o
  -4  17   4       18.24       23.31      5.32 o
  -3  17   4        2.97       -3.20      3.91 o
  -2  17   4       12.11        8.22      4.68 o
  -1  17   4        5.37        2.04      6.49 o
   0  17   4       13.50        9.20      8.76 o
   1  17   4       39.20       37.57      4.59 o
   2  17   4       24.11       24.77     10.91 o
   3  17   4        1.76        3.74      5.14 o
   4  17   4       11.11        5.01      4.85 o
   5  17   4        8.12        0.15      4.88 o
  -5  18   4        9.49        4.51      4.71 o
  -4  18   4       33.05       34.11      5.51 o
  -3  18   4       27.05       28.05      5.86 o
  -2  18   4        0.48       -6.96      8.40 o
  -1  18   4       30.73       34.32      9.99 o
   0  18   4        9.42       10.85      6.08 o
   1  18   4       12.90        1.90      5.84 o
   2  18   4        4.93       13.01      4.93 o
   3  18   4       32.48       46.15      6.65 o
   4  18   4        3.79        0.31      4.64 o
   5  18   4       31.35       41.55      6.65 o
  -4  19   4        7.77       18.87      5.03 o
  -3  19   4       16.07       24.40      6.12 o
  -2  19   4       23.16       29.71      5.15 o
  -1  19   4        0.02       -5.06      5.06 o
   0  19   4       15.59       22.58      6.20 o
   1  19   4       18.95       19.60      6.95 o
   2  19   4       10.34       10.08      9.57 o
   3  19   4       39.37       52.52      6.93 o
   4  19   4        2.84        2.68      4.44 o
  -3  20   4        9.05        3.05      9.76 o
  -2  20   4       23.93       25.72      5.27 o
  -1  20   4        3.09        7.09      5.84 o
   0  20   4        1.27        0.13      5.52 o
   1  20   4       13.67        9.78      6.40 o
   2  20   4        0.38        2.15      4.88 o
  -1  21   4        0.00        5.64     12.19 o
   0  21   4        2.27       18.31     12.91 o
  -9   0   5      213.16      205.14     17.64 o
  -7   0   5      106.43       96.38      8.28 o
  -5   0   5      853.85      961.64     19.19 o
  -3   0   5      601.39      706.55     13.71 o
  -1   0   5     4311.23     4317.01     54.79 o
   1   0   5     4102.80     4227.04     75.02 o
   3   0   5     3972.06     3864.73     87.30 o
   5   0   5      622.37      578.74     14.74 o
   7   0   5      225.53      219.14     11.35 o
   9   0   5       95.61       83.95     19.46 o
 -10   1   5       13.26        6.59      8.20 o
  -9   1   5      220.56      236.60     12.96 o
  -8   1   5       29.47       23.86      5.46 o
  -7   1   5        0.19       -3.57      3.57 o
  -6   1   5     2886.34     2992.16     32.22 o
  -5   1   5      478.04      537.48     16.68 o
  -4   1   5     2430.74     2365.14     26.39 o
  -3   1   5     5884.25     5928.27     53.05 o
  -2   1   5     3159.94     3094.68     31.02 o
  -1   1   5      782.17      714.28      9.19 o
   0   1   5     4611.81     4419.55     54.77 o
   1   1   5      756.51      789.00     13.18 o
   2   1   5     1360.11     1321.71     15.54 o
   3   1   5      281.88      230.11      6.11 o
   4   1   5        9.48       12.73      2.54 o
   5   1   5        7.05        4.96      2.39 o
   6   1   5       62.08       62.54      6.18 o
   7   1   5       23.40       17.73      4.61 o
   8   1   5      242.72      240.52     12.47 o
   9   1   5        3.57        6.28      7.50 o
 -10   2   5        0.11       -4.35     10.30 o
  -9   2   5        1.82        1.18      6.92 o
  -8   2   5      126.45      156.46      9.59 o
  -7   2   5      349.39      365.30     10.17 o
  -6   2   5      178.38      176.40      6.89 o
  -5   2   5      290.59      362.15      8.52 o
  -4   2   5     1465.72     1556.94     19.10 o
  -3   2   5        0.03       15.70      2.06 o
  -2   2   5     2541.89     2694.36     25.79 o
  -1   2   5     4865.30     4759.00     48.63 o
   0   2   5     3992.86     3825.21     47.93 o
   1   2   5     1068.97     1022.55     12.13 o
   2   2   5       39.66       40.02      2.61 o
   3   2   5     1494.06     1429.46     16.41 o
   4   2   5      923.78      998.23     13.43 o
   5   2   5      575.98      587.68     10.55 o
   6   2   5       31.35       14.58      3.88 o
   7   2   5       41.51       44.92      5.55 o
   8   2   5       50.19       66.49      8.78 o
   9   2   5        2.33       -3.84      7.13 o
 -10   3   5       69.21       69.57     10.09 o
  -9   3   5       68.69       38.60      8.79 o
  -8   3   5      297.89      367.10     11.88 o
  -7   3   5        0.11       -1.28      3.86 o
  -6   3   5       39.01       35.01      3.22 o
  -5   3   5      405.51      433.83      7.57 o
  -4   3   5       54.23       54.54      2.62 o
  -3   3   5     5596.81     5638.47     47.83 o
  -2   3   5     4207.75     4213.75     36.04 o
  -1   3   5     1948.73     1997.69     22.26 o
   0   3   5     2177.86     2295.30     24.56 o
   1   3   5    18978.94    18538.83    166.68 o
   2   3   5      342.10      378.07      6.47 o
   3   3   5        7.60        2.66      2.58 o
   4   3   5        4.70        5.30      2.64 o
   5   3   5        7.76        5.50      2.97 o
   6   3   5      125.76      126.70      7.76 o
   7   3   5      142.41      122.69      7.84 o
   8   3   5        0.00        3.27      9.58 o
   9   3   5        0.64       -4.58      6.97 o
 -10   4   5        5.87        2.77     10.85 o
  -9   4   5        0.03       -6.88      6.88 o
  -8   4   5      269.45      265.05     10.43 o
  -7   4   5        7.16        2.46      3.39 o
  -6   4   5       69.80       70.69      3.98 o
  -5   4   5      118.84       99.37      4.08 o
  -4   4   5     1039.31     1027.25     11.33 o
  -3   4   5      658.11      645.32     10.24 o
  -2   4   5      239.36      262.28      4.82 o
  -1   4   5        7.23        0.51      1.73 o
   0   4   5      744.51      714.65     10.47 o
   1   4   5     6055.39     5697.82     53.51 o
   2   4   5     1248.77     1300.22     14.44 o
   3   4   5     4601.14     4847.60     44.96 o
   4   4   5      176.43      174.46      5.45 o
   5   4   5      157.08      185.61      6.19 o
   6   4   5      191.08      180.66      6.82 o
   7   4   5      205.47      218.37      9.43 o
   8   4   5        2.42        3.60      6.79 o
   9   4   5       13.60        5.87      7.81 o
 -10   5   5       22.95       10.23      8.06 o
  -9   5   5      178.63      177.81     12.44 o
  -8   5   5        5.93        1.42      5.47 o
  -7   5   5       91.98       78.38      5.00 o
  -6   5   5      116.47      119.71      4.90 o
  -5   5   5      148.37      148.12      4.81 o
  -4   5   5       33.08       25.54      2.50 o
  -3   5   5     1816.70     2106.11     19.10 o
  -2   5   5      127.87      135.55      3.72 o
  -1   5   5      269.92      214.51      4.12 o
   0   5   5     1377.99     1383.29     17.23 o
   1   5   5     5935.89     5945.87     51.96 o
   2   5   5       46.29       47.66      4.22 o
   3   5   5     1136.18     1177.32     14.18 o
   4   5   5       19.69       17.97      3.01 o
   5   5   5       14.08        8.36      3.20 o
   6   5   5      433.77      437.05     10.00 o
   7   5   5        6.88       10.98      5.11 o
   8   5   5        2.92       -1.77      8.86 o
   9   5   5        0.82       -3.94      6.11 o
 -10   6   5        0.01       -6.27      7.17 o
  -9   6   5       17.87       10.64      7.36 o
  -8   6   5      825.80      832.89     17.69 o
  -7   6   5       64.37       68.90      6.46 o
  -6   6   5      322.39      285.98      7.92 o
  -5   6   5       23.51       18.34      3.60 o
  -4   6   5      144.90      135.86      4.08 o
  -3   6   5     1187.43     1193.33     12.32 o
  -2   6   5      388.23      451.87      5.88 o
  -1   6   5      102.49       76.73      2.87 o
   0   6   5        2.58        1.56      1.61 o
   1   6   5        3.42       -1.44      1.44 o
   2   6   5      529.26      528.49      8.80 o
   3   6   5     2074.26     2154.35     22.45 o
   4   6   5       29.49       27.02      3.21 o
   5   6   5      130.37      127.89      5.39 o
   6   6   5      272.67      304.90      8.55 o
   7   6   5       10.49        6.63      5.02 o
   8   6   5        0.70       -2.46      6.10 o
   9   6   5        1.42       -3.40      9.41 o
 -10   7   5        0.00       10.65      9.25 o
  -9   7   5       43.74       39.48      8.22 o
  -8   7   5       25.94       24.28      5.05 o
  -7   7   5      841.08      916.97     15.42 o
  -6   7   5      220.04      179.77      6.26 o
  -5   7   5       17.37       35.39      3.31 o
  -4   7   5     2505.09     2644.47     23.96 o
  -3   7   5     1153.31     1297.83     13.20 o
  -2   7   5     2520.16     2467.30     20.44 o
  -1   7   5       45.89       34.78      2.22 o
   0   7   5      428.68      433.18      6.38 o
   1   7   5     6441.62     6459.60     56.38 o
   2   7   5     1599.45     1455.97     16.57 o
   3   7   5      879.50      824.49     10.53 o
   4   7   5       11.93        3.07      2.59 o
   5   7   5      217.69      222.49      6.73 o
   6   7   5        1.17       -3.36      3.68 o
   7   7   5      307.57      300.01     11.47 o
   8   7   5        0.14        7.51      5.97 o
   9   7   5        7.98        7.25      7.15 o
 -10   8   5       11.19       18.13     12.13 o
  -9   8   5        0.00        4.21      9.20 o
  -8   8   5      178.48      169.64      7.64 o
  -7   8   5      306.79      280.02      8.76 o
  -6   8   5      470.72      490.41     10.14 o
  -5   8   5      484.00      445.86      9.24 o
  -4   8   5        0.64        0.52      2.44 o
  -3   8   5    10319.73    10474.30     91.20 o
  -2   8   5      497.00      589.84      7.34 o
  -1   8   5     4694.71     4716.85     39.72 o
   0   8   5       86.79       72.29      2.61 o
   1   8   5       52.08       50.71      2.89 o
   2   8   5       93.35       97.62      3.36 o
   3   8   5      312.91      365.51      6.98 o
   4   8   5       79.94       76.18      4.17 o
   5   8   5       51.44       61.61      4.35 o
   6   8   5       15.27       12.67      4.45 o
   7   8   5      217.59      258.54      9.23 o
   8   8   5        6.06        3.39      8.17 o
   9   8   5        0.25       -7.39      7.39 o
  -9   9   5       53.91       57.06     14.42 o
  -8   9   5        2.60        4.59      5.26 o
  -7   9   5       28.02       24.63      4.75 o
  -6   9   5       27.40       28.49      4.52 o
  -5   9   5      632.08      566.67      9.26 o
  -4   9   5        0.08       -2.44      2.44 o
  -3   9   5       47.47       39.07      3.39 o
  -2   9   5      514.25      507.08      6.79 o
  -1   9   5      219.01      279.27      5.38 o
   0   9   5      436.31      399.25      5.86 o
   1   9   5      142.78      154.74      4.26 o
   2   9   5      119.10      111.29      6.91 o
   3   9   5      111.41       95.27      4.11 o
   4   9   5      218.12      206.75      7.58 o
   5   9   5      578.30      570.18     11.15 o
   6   9   5       25.17       26.21      5.24 o
   7   9   5       26.24       28.20      5.88 o
   8   9   5        7.05       12.40      7.00 o
  -9  10   5        0.92       -0.43      8.45 o
  -8  10   5       49.92       48.17      6.72 o
  -7  10   5       34.51       30.38      5.90 o
  -6  10   5       24.38       19.59      4.41 o
  -5  10   5       21.31       19.47      4.06 o
  -4  10   5      502.22      509.97     10.62 o
  -3  10   5      484.42      515.96      7.78 o
  -2  10   5      780.47      880.51     11.93 o
  -1  10   5      113.44      115.81      4.05 o
   0  10   5     1468.42     1550.98     16.14 o
   1  10   5        0.06        0.13      2.27 o
   2  10   5       33.90       29.37      3.07 o
   3  10   5      421.03      402.06      8.83 o
   4  10   5      445.27      428.28      9.97 o
   5  10   5      224.11      240.11      9.69 o
   6  10   5       86.59       73.19      6.38 o
   7  10   5       34.20       25.08      6.44 o
   8  10   5        0.01       -5.14      6.29 o
  -9  11   5       45.97       39.70     10.83 o
  -8  11   5       11.31        4.18      5.62 o
  -7  11   5      132.28      107.41      8.09 o
  -6  11   5       19.22        5.92      5.13 o
  -5  11   5     1664.75     1687.60     23.67 o
  -4  11   5       61.99       91.69      7.21 o
  -3  11   5       19.60       19.72      3.15 o
  -2  11   5       24.55       20.76      2.92 o
  -1  11   5     1122.77     1123.92     13.77 o
   0  11   5       20.85       23.50      2.31 o
   1  11   5        3.83        7.13      2.31 o
   2  11   5     1092.26     1079.94     19.04 o
   3  11   5        0.08       -2.20      2.20 o
   4  11   5       68.25       83.89      5.36 o
   5  11   5      186.96      173.33      8.99 o
   6  11   5      183.78      184.39      9.31 o
   7  11   5        6.51       12.94      5.99 o
   8  11   5        0.15       -5.13      6.64 o
  -8  12   5        0.18       -0.04      5.66 o
  -7  12   5        3.81        8.76      5.65 o
  -6  12   5        7.08        5.28      5.22 o
  -5  12   5      133.25      125.96      6.83 o
  -4  12   5     1367.69     1258.10     18.91 o
  -3  12   5     1097.56     1049.82     17.15 o
  -2  12   5      527.90      462.41      8.18 o
  -1  12   5        8.90        7.51      2.46 o
   0  12   5      152.87      124.60      4.30 o
   1  12   5       28.52       23.93      2.65 o
   2  12   5      124.83      106.47      4.63 o
   3  12   5       54.22       58.50      4.90 o
   4  12   5        1.08       -2.71      4.05 o
   5  12   5        0.54       -3.42      4.50 o
   6  12   5        9.96       11.99      5.60 o
   7  12   5        0.02       -1.77      5.89 o
   8  12   5        6.45        4.56      7.33 o
  -8  13   5        0.53        0.16      5.90 o
  -7  13   5       13.91       12.38      5.89 o
  -6  13   5       26.31       29.88      5.91 o
  -5  13   5      199.32      206.04      9.95 o
  -4  13   5       82.72       99.89      5.92 o
  -3  13   5       56.68       63.87      5.98 o
  -2  13   5      351.83      330.30      7.01 o
  -1  13   5      158.36      148.42      5.87 o
   0  13   5      172.61      182.00      4.67 o
   1  13   5      322.71      291.01      5.48 o
   2  13   5      213.14      207.13      6.82 o
   3  13   5       62.20       73.23      5.96 o
   4  13   5       15.79        8.96      4.53 o
   5  13   5       97.69      114.49      7.41 o
   6  13   5       23.72       30.69      6.08 o
   7  13   5        0.23       -1.10      5.60 o
  -8  14   5        0.07        1.62      6.17 o
  -7  14   5       14.60       12.46      6.00 o
  -6  14   5        4.21        6.97      5.57 o
  -5  14   5      120.47      116.52      6.63 o
  -4  14   5        0.05       -2.64      4.07 o
  -3  14   5      104.91       94.59      5.94 o
  -2  14   5       66.93       79.24      4.84 o
  -1  14   5      131.88      148.13      7.46 o
   0  14   5       22.15       20.65      3.42 o
   1  14   5       78.40       82.53      3.10 o
   2  14   5       87.36       98.26      5.77 o
   3  14   5       37.90       37.43      5.18 o
   4  14   5      177.00      201.47      8.39 o
   5  14   5       15.41       17.51      7.07 o
   6  14   5        6.52       10.31      7.12 o
   7  14   5        6.24        4.83      5.98 o
  -7  15   5       13.95        0.26      5.56 o
  -6  15   5       89.61       94.03      7.53 o
  -5  15   5       97.92      104.72      7.06 o
  -4  15   5      383.16      400.65     10.25 o
  -3  15   5      220.52      211.91     11.21 o
  -2  15   5       45.96       40.18      4.15 o
  -1  15   5       73.00       93.87      8.38 o
   0  15   5        2.55        5.55      3.17 o
   1  15   5       31.37       22.71      7.55 o
   2  15   5      281.56      286.85      8.76 o
   3  15   5        4.37       -2.70      4.30 o
   4  15   5       20.14       26.09      5.57 o
   5  15   5       28.75       38.26      5.98 o
   6  15   5       50.15       53.34      6.83 o
  -7  16   5        0.54       -5.58      5.58 o
  -6  16   5        8.87        8.00      6.30 o
  -5  16   5        0.15       -4.43      4.43 o
  -4  16   5      119.36      112.41      7.16 o
  -3  16   5       11.95        7.08      5.36 o
  -2  16   5      109.22      109.02      7.00 o
  -1  16   5       20.73       17.80      4.42 o
   0  16   5        4.16        1.37      3.82 o
   1  16   5        0.72       -3.32      4.07 o
   2  16   5        2.68        4.97      3.22 o
   3  16   5      154.63      155.74      7.55 o
   4  16   5       27.72       29.17      5.63 o
   5  16   5        0.24       -4.78      4.78 o
   6  16   5        6.97       10.40      5.83 o
  -6  17   5       23.41       18.51     10.53 o
  -5  17   5       35.85       27.89      5.16 o
  -4  17   5        0.25        8.79      4.87 o
  -3  17   5       14.32        9.19      4.68 o
  -2  17   5       35.82       20.50      5.18 o
  -1  17   5       81.34       99.93      6.32 o
   0  17   5       12.45        5.40      3.91 o
   1  17   5       19.14       18.25      4.65 o
   2  17   5        0.95        0.99      4.83 o
   3  17   5        8.98        0.95      4.02 o
   4  17   5        0.05       -1.90      4.76 o
   5  17   5        5.39       11.44      5.83 o
  -5  18   5       48.36       59.23      6.59 o
  -4  18   5       61.39       50.78      5.78 o
  -3  18   5        0.16       -4.39      5.21 o
  -2  18   5        3.90       -4.32      4.32 o
  -1  18   5       21.95       23.35      4.64 o
   0  18   5        0.01       -3.37      4.37 o
   1  18   5       38.30       39.54      5.29 o
   2  18   5        3.47       -1.91      4.84 o
   3  18   5       22.84       15.78      5.97 o
   4  18   5       17.39       21.92      6.03 o
  -4  19   5       42.37       45.47      5.61 o
  -3  19   5        1.52       -0.51      9.92 o
  -2  19   5        1.39        4.87      4.80 o
  -1  19   5        1.37       -4.66      5.47 o
   0  19   5        4.18        5.53      5.91 o
   1  19   5        0.99        4.38      4.33 o
   2  19   5        5.09       -1.21      4.83 o
   3  19   5        1.01        1.12      8.47 o
  -3  20   5       19.08       24.43      6.19 o
  -2  20   5        6.71       13.66      4.95 o
  -1  20   5        8.78        4.39      9.37 o
   0  20   5        0.01      -10.25     10.25 o
   1  20   5       15.62        5.23      6.88 o
   2  20   5        0.22       -2.30      5.00 o
 -10   0   6       27.79       34.61     12.87 o
  -8   0   6      309.99      321.90     16.15 o
  -6   0   6       83.46       95.16     10.84 o
  -4   0   6      165.57      232.91      8.51 o
  -2   0   6    15209.06    16242.35    196.14 o
   0   0   6    11221.53    10611.71    179.60 o
   2   0   6      227.90      169.61     12.60 o
   4   0   6     5318.54     5453.49     72.71 o
   6   0   6     1520.42     1413.11     27.76 o
   8   0   6        0.05       -0.24      9.37 o
 -10   1   6        0.07       -5.24      7.05 o
  -9   1   6        0.12        4.65      7.45 o
  -8   1   6       80.95       82.94      8.16 o
  -7   1   6       52.93       42.19      4.73 o
  -6   1   6       17.72        2.93      3.77 o
  -5   1   6      198.27      193.12      7.10 o
  -4   1   6      239.67      267.84     12.08 o
  -3   1   6    10123.33    10742.95    100.01 o
  -2   1   6       77.01       72.45      3.45 o
  -1   1   6     6032.26     6018.53     61.21 o
   0   1   6       29.22       35.03      3.81 o
   1   1   6     3417.18     3453.95     36.76 o
   2   1   6       11.34       10.40      2.73 o
   3   1   6     5421.58     5602.75     55.09 o
   4   1   6      200.70      268.39      7.34 o
   5   1   6      158.24      193.01      6.90 o
   6   1   6      174.27      172.15      7.61 o
   7   1   6       75.86       66.14      7.61 o
   8   1   6       15.09        5.34      6.88 o
   9   1   6       16.01        9.67      7.60 o
 -10   2   6       17.68       25.75      8.89 o
  -9   2   6        1.11       -3.28      6.78 o
  -8   2   6       15.90        1.52      5.76 o
  -7   2   6      343.13      321.90      9.78 o
  -6   2   6       99.62       78.05      5.40 o
  -5   2   6      325.30      368.05     10.38 o
  -4   2   6     4783.73     5298.07     52.77 o
  -3   2   6      251.47      289.40      7.42 o
  -2   2   6      702.18      758.52      9.85 o
  -1   2   6      632.79      660.29      9.83 o
   0   2   6        0.83        2.94      2.53 o
   1   2   6       67.63       49.04      2.95 o
   2   2   6     3217.47     3379.28     32.29 o
   3   2   6        9.73       -0.72      2.94 o
   4   2   6       74.55      109.73      4.69 o
   5   2   6      108.27      110.07      5.32 o
   6   2   6       24.44       43.22      5.02 o
   7   2   6        6.68        8.80      5.06 o
   8   2   6       11.06        2.73      6.70 o
   9   2   6        2.97        1.18      7.42 o
 -10   3   6       11.25       24.01      8.43 o
  -9   3   6        0.21       -0.47      6.99 o
  -8   3   6        1.29       -5.36      5.36 o
  -7   3   6      257.65      244.89      8.00 o
  -6   3   6        2.17       -0.09      3.26 o
  -5   3   6      482.23      581.44     10.23 o
  -4   3   6      323.72      290.35      5.80 o
  -3   3   6     6279.69     6544.18     55.24 o
  -2   3   6     1268.72     1238.73     12.99 o
  -1   3   6     2260.45     2188.47     24.61 o
   0   3   6     1909.29     1811.92     22.53 o
   1   3   6     2646.49     2611.12     26.78 o
   2   3   6      310.03      338.18      6.52 o
   3   3   6      469.35      501.54      8.56 o
   4   3   6      269.83      255.73      6.89 o
   5   3   6      128.78      124.66      5.55 o
   6   3   6      216.58      222.06     10.68 o
   7   3   6      162.99      181.57      8.86 o
   8   3   6       12.15       15.81      6.98 o
   9   3   6       63.08       71.06      9.69 o
 -10   4   6       20.62       22.18      8.47 o
  -9   4   6       12.50        1.25      8.80 o
  -8   4   6      109.96       89.52      7.41 o
  -7   4   6      832.79      773.74     14.02 o
  -6   4   6       59.97       70.39      4.78 o
  -5   4   6     3456.59     3347.97     34.23 o
  -4   4   6     1799.92     2072.93     21.30 o
  -3   4   6     6029.74     6124.22     52.73 o
  -2   4   6     1630.46     1776.13     17.32 o
  -1   4   6    11905.75    12424.61    122.30 o
   0   4   6      822.46      886.22     14.40 o
   1   4   6       82.03      102.86      3.73 o
   2   4   6     1508.12     1496.77     16.50 o
   3   4   6      106.50      124.53      4.55 o
   4   4   6       74.15       54.71      4.15 o
   5   4   6      495.30      499.49      9.97 o
   6   4   6      200.45      182.69      7.24 o
   7   4   6        5.05        1.23      5.21 o
   8   4   6      104.44      112.51     10.07 o
   9   4   6        2.26        5.78      7.69 o
 -10   5   6        7.42        6.84     10.33 o
  -9   5   6       87.36       91.47      9.86 o
  -8   5   6        3.68        8.36      5.73 o
  -7   5   6      697.29      664.17     11.93 o
  -6   5   6      260.46      230.99      6.34 o
  -5   5   6      123.46      127.10      4.21 o
  -4   5   6      114.02      122.95      3.86 o
  -3   5   6       35.58       36.56      2.70 o
  -2   5   6     5992.78     6130.48     51.50 o
  -1   5   6      690.95      583.37      7.86 o
   0   5   6       42.37       17.12      2.65 o
   1   5   6      375.66      397.13      7.38 o
   2   5   6        0.18        1.79      2.77 o
   3   5   6     1907.66     2048.90     21.93 o
   4   5   6      948.16      974.53     13.56 o
   5   5   6       24.54       30.86      3.98 o
   6   5   6        0.09       -3.82      3.82 o
   7   5   6       17.22       29.20      5.87 o
   8   5   6       95.94      109.58      9.99 o
   9   5   6        0.11       -3.34      7.45 o
 -10   6   6        1.52       -7.33      7.33 o
  -9   6   6       33.58       17.21      7.71 o
  -8   6   6      584.40      593.56     15.20 o
  -7   6   6      677.92      614.95     11.65 o
  -6   6   6     1390.27     1321.28     17.35 o
  -5   6   6      330.16      342.99      6.59 o
  -4   6   6      275.78      251.80      5.43 o
  -3   6   6     1104.22     1183.86     12.49 o
  -2   6   6     3787.73     3976.57     34.63 o
  -1   6   6     6912.93     7013.50     65.53 o
   0   6   6     1949.86     2057.76     25.51 o
   1   6   6      665.33      626.76      7.99 o
   2   6   6     1729.38     1726.34     19.62 o
   3   6   6      281.46      315.74      6.85 o
   4   6   6      165.02      172.97      5.62 o
   5   6   6       20.73       35.75      4.15 o
   6   6   6      166.18      170.98      6.96 o
   7   6   6       93.79       88.39      7.23 o
   8   6   6      181.54      187.24     11.82 o
   9   6   6       13.58       27.65      8.08 o
 -10   7   6       15.18       39.63     13.27 o
  -9   7   6       58.87       76.73      9.49 o
  -8   7   6       33.48       33.07      6.27 o
  -7   7   6      419.21      470.12     12.60 o
  -6   7   6      994.38      919.19     13.92 o
  -5   7   6        0.46        1.32      2.66 o
  -4   7   6       55.49       69.69      3.41 o
  -3   7   6       85.89       73.53      3.33 o
  -2   7   6      147.11      137.03      3.86 o
  -1   7   6     1776.73     1728.54     18.85 o
   0   7   6      335.83      357.14      6.04 o
   1   7   6       48.49       44.22      2.72 o
   2   7   6        1.37        2.22      2.36 o
   3   7   6      254.92      226.51      5.63 o
   4   7   6      103.59      131.67      5.10 o
   5   7   6       87.94       92.97      5.44 o
   6   7   6      235.25      258.53      9.52 o
   7   7   6      133.72      146.83      8.83 o
   8   7   6        9.72        4.72      6.55 o
   9   7   6        2.62       11.18      7.47 o
 -10   8   6       22.03       21.69     12.44 o
  -9   8   6       17.54       -2.45      8.93 o
  -8   8   6       94.22       78.79      7.24 o
  -7   8   6      907.19      894.92     15.43 o
  -6   8   6      656.11      586.80     13.63 o
  -5   8   6        0.06        3.40      2.79 o
  -4   8   6      134.69       96.19      4.65 o
  -3   8   6      219.04      194.97      5.26 o
  -2   8   6      114.33      107.20      3.55 o
  -1   8   6       46.64       65.63      2.77 o
   0   8   6      232.92      211.51      6.62 o
   1   8   6        1.49        3.11      1.80 o
   2   8   6     3083.23     3169.35     38.82 o
   3   8   6      551.59      550.69     10.63 o
   4   8   6      172.84      192.39      6.01 o
   5   8   6       12.06        5.56      3.46 o
   6   8   6       30.68       31.69      4.89 o
   7   8   6       27.78       31.36      6.09 o
   8   8   6       14.39       19.80     12.02 o
   9   8   6        0.23       -4.30      9.61 o
  -9   9   6        0.05       -4.38      7.99 o
  -8   9   6       14.65        7.12      5.65 o
  -7   9   6       80.33       71.31      5.81 o
  -6   9   6        6.52       11.93      3.87 o
  -5   9   6      133.45      187.18      5.85 o
  -4   9   6       15.47       16.89      2.84 o
  -3   9   6      681.10      660.86     10.81 o
  -2   9   6      223.25      296.14      6.28 o
  -1   9   6      146.96      181.80      4.65 o
   0   9   6      361.83      390.44      6.24 o
   1   9   6      789.31      815.76     11.86 o
   2   9   6      405.75      436.28      7.60 o
   3   9   6        4.35        4.32      2.05 o
   4   9   6      264.18      269.02      7.47 o
   5   9   6      229.80      206.43      7.29 o
   6   9   6        0.38        3.80      4.67 o
   7   9   6      203.92      184.14      9.10 o
   8   9   6        0.51        4.10      7.55 o
  -9  10   6       19.17       15.66     14.34 o
  -8  10   6      118.18      153.93     12.03 o
  -7  10   6        2.78        5.91      5.34 o
  -6  10   6       75.38      104.77      7.62 o
  -5  10   6      474.39      531.95      9.75 o
  -4  10   6      172.20      161.86      5.85 o
  -3  10   6       43.83       48.62      3.02 o
  -2  10   6       12.44       10.44      2.56 o
  -1  10   6      248.41      224.81      5.66 o
   0  10   6      308.08      328.36      5.82 o
   1  10   6      645.60      685.81      9.64 o
   2  10   6      145.90      136.94      5.78 o
   3  10   6      188.40      188.73      5.73 o
   4  10   6      513.22      536.83     13.15 o
   5  10   6       74.91       88.36      6.24 o
   6  10   6      274.52      282.39      9.98 o
   7  10   6        5.26        0.29      5.61 o
   8  10   6       27.26       20.65      8.67 o
  -9  11   6       48.44       55.65     11.23 o
  -8  11   6        1.35       -0.42      7.34 o
  -7  11   6      708.00      718.37     17.88 o
  -6  11   6      117.96      123.94      8.11 o
  -5  11   6      164.35      152.71      7.86 o
  -4  11   6      157.85      145.78      5.60 o
  -3  11   6      220.23      211.73      6.86 o
  -2  11   6      140.67      131.36      4.74 o
  -1  11   6       19.63       17.73      2.76 o
   0  11   6      212.51      194.50      7.03 o
   1  11   6      749.95      792.34     10.26 o
   2  11   6     1044.09     1065.10     15.02 o
   3  11   6        0.02       -1.17      3.28 o
   4  11   6      689.10      701.40     13.95 o
   5  11   6       19.36        3.40      6.70 o
   6  11   6        5.29        0.44      6.63 o
   7  11   6        2.36        4.99      5.90 o
   8  11   6        9.35        9.32     11.05 o
  -8  12   6        0.11       -1.74      6.21 o
  -7  12   6       99.33      107.32      8.13 o
  -6  12   6      370.55      351.55     10.84 o
  -5  12   6     1063.34      943.54     16.59 o
  -4  12   6      543.70      608.39     13.87 o
  -3  12   6        5.11        8.40      3.73 o
  -2  12   6       96.20      104.13      4.46 o
  -1  12   6       57.74       71.98      4.51 o
   0  12   6      275.73      263.37      5.70 o
   1  12   6      312.31      362.00      6.62 o
   2  12   6      103.94       97.58      6.42 o
   3  12   6      153.84      161.93      7.93 o
   4  12   6       83.69       86.17      6.32 o
   5  12   6      179.83      177.74      9.61 o
   6  12   6       63.27       50.69      6.76 o
   7  12   6       22.33       17.42      6.41 o
  -8  13   6       13.46       26.85      7.51 o
  -7  13   6      184.63      199.31     10.08 o
  -6  13   6        1.24        4.63      4.90 o
  -5  13   6      115.69      116.71      6.80 o
  -4  13   6      270.41      279.98      8.80 o
  -3  13   6     1561.36     1609.93     24.16 o
  -2  13   6       27.31       23.87      3.65 o
  -1  13   6       79.20      104.39      4.84 o
   0  13   6      280.11      258.04      7.02 o
   1  13   6      571.71      551.75      8.83 o
   2  13   6      492.98      494.81     12.12 o
   3  13   6      123.37      125.15      7.22 o
   4  13   6      291.67      275.24      9.79 o
   5  13   6       12.48       15.30      5.35 o
   6  13   6       91.57      102.50      8.02 o
   7  13   6        3.21       -0.63      5.81 o
  -8  14   6        0.03       -6.64      6.64 o
  -7  14   6       51.19       64.60      7.51 o
  -6  14   6      516.39      542.05     13.39 o
  -5  14   6       46.62       54.23      5.69 o
  -4  14   6      177.41      178.58      7.30 o
  -3  14   6       10.78        7.28      4.35 o
  -2  14   6      348.71      329.48      9.01 o
  -1  14   6      252.70      218.58      5.58 o
   0  14   6      143.64      146.03      7.23 o
   1  14   6      117.03      115.25      4.53 o
   2  14   6      596.90      587.83     13.43 o
   3  14   6       15.38       19.24      5.19 o
   4  14   6        6.71       10.00      5.30 o
   5  14   6       73.34       92.36      7.23 o
   6  14   6       40.58       52.39      7.33 o
   7  14   6       23.10       36.86      6.98 o
  -7  15   6       22.29       26.54      6.57 o
  -6  15   6       58.97       49.93      6.32 o
  -5  15   6      129.14      121.22      6.92 o
  -4  15   6       50.30       52.76      5.41 o
  -3  15   6       54.46       54.72      5.91 o
  -2  15   6      279.54      282.48      8.56 o
  -1  15   6       26.97       19.34      4.77 o
   0  15   6       45.22       34.28      5.15 o
   1  15   6        4.50        1.00      2.73 o
   2  15   6        3.88        4.45      4.28 o
   3  15   6      448.70      462.89     12.78 o
   4  15   6        4.01        5.84      5.28 o
   5  15   6        2.48        7.15      4.96 o
   6  15   6       20.56       17.84      6.15 o
  -7  16   6        1.64       -5.78      5.78 o
  -6  16   6      149.25      148.38     11.74 o
  -5  16   6        1.74       -0.08      4.66 o
  -4  16   6      299.65      300.99     10.38 o
  -3  16   6       76.41       84.48      7.25 o
  -2  16   6      159.96      157.30      6.45 o
  -1  16   6       41.73       36.89      5.35 o
   0  16   6       40.08       43.44      5.47 o
   1  16   6        0.73       -4.30      4.30 o
   2  16   6       75.67       79.35      4.63 o
   3  16   6       92.47       95.06      6.77 o
   4  16   6       21.05       18.16      7.25 o
   5  16   6      147.21      130.97     10.68 o
   6  16   6        5.91       -1.11      6.21 o
  -6  17   6       45.27       49.12      6.43 o
  -5  17   6       32.69       32.98      5.46 o
  -4  17   6       20.77       26.86      5.41 o
  -3  17   6      119.59      117.69      8.16 o
  -2  17   6      202.90      213.30     12.56 o
  -1  17   6       39.95       44.42      6.47 o
   0  17   6        2.43        2.00      4.20 o
   1  17   6       10.83        7.71      4.95 o
   2  17   6        9.31       -2.07      5.16 o
   3  17   6      170.82      185.52      8.39 o
   4  17   6        7.17       13.51      7.25 o
   5  17   6        2.04       -5.51      5.51 o
  -5  18   6        4.86       -1.45      5.33 o
  -4  18   6        1.20        4.25      4.88 o
  -3  18   6       62.87       84.80      7.55 o
  -2  18   6        2.54        2.99      4.90 o
  -1  18   6        9.25        1.29      4.34 o
   0  18   6       43.92       30.35      8.13 o
   1  18   6       53.20       36.18      5.57 o
   2  18   6       96.91      109.82      8.01 o
   3  18   6        3.02       -4.04      4.04 o
   4  18   6        0.00       -4.93      4.93 o
  -4  19   6        3.92        6.62      4.88 o
  -3  19   6        5.41        7.05      5.59 o
  -2  19   6       98.20      104.86     10.38 o
  -1  19   6       12.17        3.95      4.41 o
   0  19   6       14.42       13.74      4.11 o
   1  19   6       49.04       65.41      9.62 o
   2  19   6        0.52       -0.57      5.20 o
   3  19   6       32.84       24.27      6.71 o
  -3  20   6       20.84       22.73      7.80 o
  -2  20   6        8.41       -3.84      4.88 o
  -1  20   6       23.89       29.14      5.42 o
   0  20   6       11.17       17.22     12.06 o
   1  20   6       14.56       17.41      7.85 o
   2  20   6       49.72       68.22      8.98 o
  -9   0   7       93.02       59.90     12.58 o
  -7   0   7       90.28       92.65      9.76 o
  -5   0   7      315.61      359.40     12.32 o
  -3   0   7      574.13      663.05     13.87 o
  -1   0   7     1215.32     1123.04     26.22 o
   1   0   7     1033.83      928.26     22.57 o
   3   0   7     4267.83     4482.93     83.28 o
   5   0   7     2087.70     2216.77     36.40 o
   7   0   7      494.30      484.90     44.09 o
   9   0   7        1.22       -9.76      9.76 o
 -10   1   7        3.94       -5.32      7.41 o
  -9   1   7       89.80      100.22     11.70 o
  -8   1   7       60.70       41.82      7.40 o
  -7   1   7       23.01       32.14      4.72 o
  -6   1   7        0.97       -3.28      3.28 o
  -5   1   7       32.32       44.66      3.89 o
  -4   1   7      552.06      654.48     10.45 o
  -3   1   7        4.53        7.60      2.60 o
  -2   1   7       82.35       67.33      4.37 o
  -1   1   7       92.11       97.39      4.34 o
   0   1   7      165.92      139.01      5.76 o
   1   1   7      616.66      642.57     10.33 o
   2   1   7     4406.76     4807.85     51.23 o
   3   1   7      571.54      551.27      9.93 o
   4   1   7      307.62      351.37      8.41 o
   5   1   7      827.05      768.56     13.75 o
   6   1   7      839.44      866.37     15.83 o
   7   1   7       32.97       39.27      7.97 o
   8   1   7        3.50       14.71      7.34 o
   9   1   7        0.69       -7.20      7.20 o
 -10   2   7       53.47       63.70     10.16 o
  -9   2   7       37.13       14.77      7.59 o
  -8   2   7        8.56        8.56      6.14 o
  -7   2   7      169.68      153.42      7.35 o
  -6   2   7      581.18      595.48     12.11 o
  -5   2   7      739.84      713.42     12.43 o
  -4   2   7      176.34      161.37      4.66 o
  -3   2   7      104.32      100.68      4.34 o
  -2   2   7       38.52       38.99      2.72 o
  -1   2   7       32.18       23.64      2.79 o
   0   2   7     3744.18     3532.14     45.86 o
   1   2   7      415.37      405.58      7.34 o
   2   2   7    12482.85    12488.02    115.61 o
   3   2   7      306.58      314.21      6.95 o
   4   2   7       34.11       57.89      5.50 o
   5   2   7       59.84       79.57      6.51 o
   6   2   7      929.59      949.57     15.94 o
   7   2   7       15.04       14.11      7.14 o
   8   2   7       24.72        2.44      6.54 o
   9   2   7        1.73       -6.58      7.26 o
 -10   3   7      116.45      123.98     11.70 o
  -9   3   7        6.91        3.89      7.31 o
  -8   3   7      213.40      224.94     10.88 o
  -7   3   7       67.11       58.14      5.39 o
  -6   3   7       13.51        6.71      3.36 o
  -5   3   7      199.72      194.75      6.23 o
  -4   3   7      633.55      739.81     10.54 o
  -3   3   7       66.71       84.85      3.59 o
  -2   3   7     2589.13     2713.13     26.71 o
  -1   3   7      667.19      616.31      9.83 o
   0   3   7     1535.00     1615.87     21.08 o
   1   3   7     5352.50     5558.46     53.30 o
   2   3   7      378.39      450.02      9.49 o
   3   3   7        1.59        0.65      2.37 o
   4   3   7      267.12      244.24      6.79 o
   5   3   7      281.93      279.36      7.91 o
   6   3   7       65.36       82.93      5.80 o
   7   3   7        1.04        6.57      5.73 o
   8   3   7        0.90        3.94      6.91 o
   9   3   7        0.22       -4.16      9.58 o
 -10   4   7       37.08       46.54     12.38 o
  -9   4   7      264.71      277.46     17.64 o
  -8   4   7        4.79       -3.07      5.61 o
  -7   4   7      106.03      124.01      6.65 o
  -6   4   7       45.45       41.28      4.69 o
  -5   4   7       63.90       72.40      3.84 o
  -4   4   7     2496.41     2504.58     24.51 o
  -3   4   7      789.36      919.51     11.29 o
  -2   4   7      589.92      476.69      7.18 o
  -1   4   7      247.38      222.76      5.96 o
   0   4   7     1088.22      973.57     14.22 o
   1   4   7        0.53        2.16      2.40 o
   2   4   7     4367.14     4540.55     48.68 o
   3   4   7        2.53        3.46      2.56 o
   4   4   7      741.23      739.99     11.69 o
   5   4   7       81.31       74.38      5.08 o
   6   4   7      115.50      125.56      6.43 o
   7   4   7      122.33      109.93      8.51 o
   8   4   7       20.54       23.63      7.96 o
   9   4   7        0.03       10.22      7.98 o
 -10   5   7       13.64        4.63      7.99 o
  -9   5   7       18.68       26.64      8.10 o
  -8   5   7        0.11       -3.94      5.78 o
  -7   5   7      283.80      322.00      9.40 o
  -6   5   7        3.04       -0.68      3.62 o
  -5   5   7        6.43       12.12      2.84 o
  -4   5   7        7.62        6.27      3.02 o
  -3   5   7      948.27     1017.67     12.09 o
  -2   5   7     2289.87     2435.59     22.92 o
  -1   5   7      398.30      409.48      7.24 o
   0   5   7      827.98      925.68     15.46 o
   1   5   7     1217.14     1217.42     15.95 o
   2   5   7     2826.45     2620.25     30.20 o
   3   5   7      140.82      135.06      4.86 o
   4   5   7      410.48      447.34      8.91 o
   5   5   7       29.83       25.70      4.11 o
   6   5   7     1233.66     1137.48     20.23 o
   7   5   7        2.74        0.46      5.30 o
   8   5   7        5.04       20.09      7.50 o
   9   5   7       12.51        7.27     11.11 o
 -10   6   7       10.15        2.97      7.63 o
  -9   6   7        0.37       -6.49      6.49 o
  -8   6   7        0.92       -5.84      5.84 o
  -7   6   7        0.03       -0.82      5.36 o
  -6   6   7        1.87       -1.89      3.68 o
  -5   6   7      210.38      237.76      6.16 o
  -4   6   7       19.59       27.02      3.66 o
  -3   6   7       16.16       12.93      2.43 o
  -2   6   7       20.28       10.56      2.25 o
  -1   6   7      182.73      276.33      5.96 o
   0   6   7     2066.60     2000.81     25.36 o
   1   6   7     2679.63     2590.52     29.15 o
   2   6   7     1374.12     1146.42     15.87 o
   3   6   7      173.49      169.82      5.35 o
   4   6   7      547.36      536.95      9.82 o
   5   6   7      267.34      232.72      7.26 o
   6   6   7       45.29       40.01      5.36 o
   7   6   7        0.37       -2.01      6.61 o
   8   6   7      122.18      129.62     15.82 o
   9   6   7       12.44        4.59      7.68 o
 -10   7   7       41.27       58.54     21.04 o
  -9   7   7      116.32      137.32     12.18 o
  -8   7   7       16.18       11.32      6.15 o
  -7   7   7      447.78      434.49     10.66 o
  -6   7   7       68.25       66.05      4.81 o
  -5   7   7      306.76      282.99      6.59 o
  -4   7   7       46.20       55.93      3.42 o
  -3   7   7      108.60      141.10      4.34 o
  -2   7   7      220.00      225.69      5.59 o
  -1   7   7      475.99      562.66      8.76 o
   0   7   7      326.22      423.86      8.01 o
   1   7   7       25.99       35.79      2.94 o
   2   7   7       49.17       41.77      3.43 o
   3   7   7       23.68       28.46      3.54 o
   4   7   7        8.80       15.03      3.28 o
   5   7   7       21.82        9.99      4.11 o
   6   7   7        9.59        1.29      4.93 o
   7   7   7        0.76       -2.58      5.09 o
   8   7   7       48.34       36.28      9.42 o
  -9   8   7       35.11        7.85     12.14 o
  -8   8   7        3.12       10.72      6.14 o
  -7   8   7      314.43      301.49      9.33 o
  -6   8   7       67.74       62.87      4.55 o
  -5   8   7        3.17        9.48      3.28 o
  -4   8   7      502.62      492.77      8.22 o
  -3   8   7     3111.44     3032.54     29.88 o
  -2   8   7     1264.78     1427.25     18.45 o
  -1   8   7      561.19      505.32      7.69 o
   0   8   7      279.12      301.88      5.88 o
   1   8   7      834.89      836.07     14.65 o
   2   8   7     1126.73     1164.03     23.50 o
   3   8   7      157.98      173.07      6.31 o
   4   8   7      118.06      137.76      5.38 o
   5   8   7      173.19      191.86      6.77 o
   6   8   7       65.68       62.32      5.72 o
   7   8   7       79.19       54.68      7.37 o
   8   8   7       19.93        7.62      6.94 o
  -9   9   7        3.19       -2.42      8.43 o
  -8   9   7       26.46       22.61      9.71 o
  -7   9   7      115.24      141.34      7.07 o
  -6   9   7      105.78      137.33      5.58 o
  -5   9   7       41.95       42.30      3.74 o
  -4   9   7       99.11      128.58      4.59 o
  -3   9   7      332.30      345.11      7.23 o
  -2   9   7       49.19       58.08      3.15 o
  -1   9   7      683.23      707.20     11.21 o
   0   9   7      171.09      160.33      5.39 o
   1   9   7      173.09      164.65      4.44 o
   2   9   7      304.61      313.51      7.37 o
   3   9   7      501.42      471.20      9.17 o
   4   9   7      261.44      234.69      7.37 o
   5   9   7      275.98      265.02      8.32 o
   6   9   7       35.87       43.87      5.98 o
   7   9   7       28.38       19.34      6.33 o
   8   9   7        6.94       17.27      8.56 o
  -9  10   7       20.18       16.67     11.52 o
  -8  10   7       44.93       54.21      9.93 o
  -7  10   7      215.78      259.19     10.75 o
  -6  10   7      319.01      331.83     10.23 o
  -5  10   7        0.08       -3.25      3.25 o
  -4  10   7      164.99      146.06      5.74 o
  -3  10   7      175.55      165.60      5.42 o
  -2  10   7      740.13      794.89     12.08 o
  -1  10   7        2.97       -0.14      2.45 o
   0  10   7      397.22      365.12      6.79 o
   1  10   7       46.19       41.81      4.03 o
   2  10   7      278.30      257.59      7.80 o
   3  10   7       12.32       15.78      3.65 o
   4  10   7        3.87       -0.04      4.00 o
   5  10   7        5.80        4.34      4.57 o
   6  10   7       64.93       58.52      7.13 o
   7  10   7       23.08        9.79      6.75 o
   8  10   7       51.14       50.15      9.87 o
  -9  11   7       10.26        0.80      8.86 o
  -8  11   7       17.24       12.86      8.09 o
  -7  11   7        0.23        5.89      5.87 o
  -6  11   7      227.92      196.65      8.88 o
  -5  11   7        0.63       -4.24      4.24 o
  -4  11   7      290.03      256.36      8.39 o
  -3  11   7       27.63       21.99      3.35 o
  -2  11   7      165.98      175.06      6.18 o
  -1  11   7       39.51       49.24      4.46 o
   0  11   7      557.39      587.63     10.02 o
   1  11   7      359.41      375.82      7.34 o
   2  11   7      320.06      307.53     11.63 o
   3  11   7       36.96       34.52      6.73 o
   4  11   7      131.96      139.80      7.75 o
   5  11   7       62.85       52.79      6.45 o
   6  11   7       88.20       94.64      8.47 o
   7  11   7       35.01       51.15      7.54 o
  -8  12   7       14.73       19.83      7.21 o
  -7  12   7        0.09       -0.05      5.55 o
  -6  12   7      131.22      137.65      7.58 o
  -5  12   7      282.44      289.02      9.68 o
  -4  12   7       75.10       70.22      5.60 o
  -3  12   7     1149.99     1046.53     18.13 o
  -2  12   7      524.84      526.78      9.48 o
  -1  12   7      110.89      127.76      4.96 o
   0  12   7       53.19       73.35      3.82 o
   1  12   7      705.25      719.95     11.80 o
   2  12   7       45.59       51.57      5.56 o
   3  12   7      320.61      322.64     10.98 o
   4  12   7       85.58       72.47      6.41 o
   5  12   7        0.37       -0.50      4.92 o
   6  12   7       19.89        8.19      5.69 o
   7  12   7      117.74      121.53      9.20 o
  -8  13   7        1.77       -6.56      6.56 o
  -7  13   7       52.27       65.16      7.46 o
  -6  13   7       41.62       60.82      6.22 o
  -5  13   7      337.58      382.91     10.92 o
  -4  13   7      163.69      160.80      7.10 o
  -3  13   7      431.71      463.83     11.55 o
  -2  13   7      414.43      380.40     10.04 o
  -1  13   7      655.73      693.56     12.51 o
   0  13   7      550.91      601.67     10.16 o
   1  13   7       16.82       22.02      4.73 o
   2  13   7        0.82       -1.48      4.22 o
   3  13   7       36.24       41.60      5.76 o
   4  13   7      220.25      206.87      9.93 o
   5  13   7       86.41       82.30      7.14 o
   6  13   7       15.39       10.62      5.84 o
   7  13   7        0.27        0.23      5.91 o
  -8  14   7       12.80       14.71      9.00 o
  -7  14   7       78.31       84.35      7.75 o
  -6  14   7        1.69       -1.39      5.19 o
  -5  14   7        3.34        5.97      4.60 o
  -4  14   7      155.79      151.17      7.33 o
  -3  14   7        0.02       -4.06      4.06 o
  -2  14   7        1.16       -1.31      3.75 o
  -1  14   7      165.27      185.13      7.57 o
   0  14   7      162.73      155.63      5.91 o
   1  14   7       49.32       47.75      4.27 o
   2  14   7      190.88      184.28      8.31 o
   3  14   7      189.83      183.62      8.79 o
   4  14   7      157.45      168.41      9.09 o
   5  14   7        0.09       -0.89      5.10 o
   6  14   7        1.04       -4.55      5.34 o
  -7  15   7       10.49        2.07      5.98 o
  -6  15   7       65.35       66.01      8.00 o
  -5  15   7       69.39       75.10      6.41 o
  -4  15   7       92.67       78.48      6.61 o
  -3  15   7        2.81       -4.15      4.15 o
  -2  15   7        4.01        7.16      4.96 o
  -1  15   7       12.33        7.10      3.18 o
   0  15   7      111.58      122.93      5.18 o
   1  15   7       15.72       15.11      3.30 o
   2  15   7       12.47       13.54      4.56 o
   3  15   7       28.45       23.81      5.43 o
   4  15   7       13.62       16.51      5.74 o
   5  15   7       27.55       35.47      6.93 o
   6  15   7       37.28       34.03      6.67 o
  -6  16   7      110.27      119.52      7.75 o
  -5  16   7       95.09       87.25      6.54 o
  -4  16   7       34.63       32.79      5.87 o
  -3  16   7       20.41        8.87      4.60 o
  -2  16   7        5.22        0.42      3.83 o
  -1  16   7       79.36       82.13      5.17 o
   0  16   7       36.62       44.37      7.05 o
   1  16   7       10.01        6.85      3.34 o
   2  16   7       28.83       20.19      3.99 o
   3  16   7       89.27       87.20      8.94 o
   4  16   7        3.95        0.93      5.44 o
   5  16   7       31.17       41.92      6.97 o
  -6  17   7       30.37       34.95      6.27 o
  -5  17   7      153.25      165.77      8.94 o
  -4  17   7       16.34       19.58      5.40 o
  -3  17   7      149.40      160.43      7.68 o
  -2  17   7       50.40       38.58      5.61 o
  -1  17   7        0.07       -3.65      4.87 o
   0  17   7        0.53        3.14      4.54 o
   1  17   7        1.54       10.14      6.24 o
   2  17   7       11.87       12.06      3.54 o
   3  17   7        0.09       -3.78      4.52 o
   4  17   7        0.04       -3.82      5.13 o
   5  17   7        5.85        5.77      6.74 o
  -5  18   7       29.48       45.33      6.50 o
  -4  18   7        8.45        3.35      4.94 o
  -3  18   7       26.40       33.74      4.86 o
  -2  18   7        1.74        8.50      6.06 o
  -1  18   7       15.27       14.22      5.21 o
   0  18   7       26.46       27.32      5.57 o
   1  18   7       38.12       50.67     12.48 o
   2  18   7        1.55       -5.17      5.17 o
   3  18   7        6.75        5.17      4.80 o
   4  18   7       21.28       17.15      5.88 o
  -4  19   7       59.35       60.94      6.90 o
  -3  19   7        0.37       -1.05      7.83 o
  -2  19   7        5.81       18.24      6.68 o
  -1  19   7       16.44       13.33      5.20 o
   0  19   7       13.16       12.37      6.08 o
   1  19   7        6.78        0.58      5.12 o
   2  19   7       33.70       17.81      6.35 o
   3  19   7       78.46       84.18     10.95 o
  -2  20   7        2.82        4.30      8.15 o
  -1  20   7        1.71       -7.09      7.09 o
   0  20   7        2.91        3.80      4.84 o
   1  20   7       80.17       82.53      7.44 o
 -10   0   8        0.26       -3.48     10.74 o
  -8   0   8       15.16       19.51     10.24 o
  -6   0   8       54.56       57.86      6.90 o
  -4   0   8       84.17      123.15     10.89 o
  -2   0   8     4137.31     4314.20     57.29 o
   0   0   8     6683.11     6575.07    115.57 o
   2   0   8     2238.40     2060.54     54.07 o
   4   0   8      277.73      291.57     11.24 o
   6   0   8      140.44      174.08     10.67 o
   8   0   8        0.80       -4.72      9.44 o
 -10   1   8        0.97       -4.43      7.07 o
  -9   1   8       30.48       34.43      8.57 o
  -8   1   8      431.87      443.72     14.34 o
  -7   1   8      421.21      501.87     11.43 o
  -6   1   8     1013.36     1091.89     16.28 o
  -5   1   8      366.79      401.56      8.76 o
  -4   1   8     6607.36     7040.77     60.37 o
  -3   1   8      334.29      332.27      6.96 o
  -2   1   8      875.00      787.83     11.06 o
  -1   1   8        8.50        6.74      2.61 o
   0   1   8       96.14      159.46      6.40 o
   1   1   8       39.53       35.04      4.69 o
   2   1   8      694.31      733.09     13.51 o
   3   1   8       54.40       52.35      4.45 o
   4   1   8       68.46       74.79      4.86 o
   5   1   8      576.35      562.37     13.72 o
   6   1   8      328.25      346.37     10.59 o
   7   1   8      142.35      133.54     10.40 o
   8   1   8       18.37        2.46      7.05 o
   9   1   8        2.23        0.70      7.48 o
 -10   2   8        9.50       15.36      8.08 o
  -9   2   8       22.30       20.10     11.08 o
  -8   2   8       19.71       16.11      6.58 o
  -7   2   8       11.39        4.38      3.88 o
  -6   2   8        5.19        3.22      2.91 o
  -5   2   8       29.52       46.01      4.40 o
  -4   2   8      769.19      863.77     13.28 o
  -3   2   8       17.64       13.97      3.02 o
  -2   2   8        8.86       15.37      3.43 o
  -1   2   8       14.78       14.07      3.20 o
   0   2   8      168.22      158.22      6.35 o
   1   2   8      399.22      462.44     11.01 o
   2   2   8      334.60      315.29     10.25 o
   3   2   8      371.52      393.45      7.98 o
   4   2   8       99.36      109.93      5.16 o
   5   2   8        0.30        7.71      3.82 o
   6   2   8        4.17       10.29      4.44 o
   7   2   8        2.27       -2.46      6.39 o
   8   2   8       50.27       59.99      9.22 o
   9   2   8        0.00        2.82      7.49 o
 -10   3   8       50.38       45.38      9.50 o
  -9   3   8        8.93       15.81      7.61 o
  -8   3   8      241.51      296.18     12.19 o
  -7   3   8        0.10        0.20      4.81 o
  -6   3   8      124.24      140.44      6.16 o
  -5   3   8      316.15      399.23      7.33 o
  -4   3   8     1291.05     1330.45     15.25 o
  -3   3   8     1227.67     1361.41     15.09 o
  -2   3   8      178.01      174.03      4.95 o
  -1   3   8      113.74       90.92      4.19 o
   0   3   8     1378.31     1472.26     20.17 o
   1   3   8      528.55      529.36      9.02 o
   2   3   8     2908.31     3041.68     34.81 o
   3   3   8      131.23      114.15      4.70 o
   4   3   8      316.07      352.67      8.21 o
   5   3   8        2.93       20.95      4.26 o
   6   3   8      650.75      624.60     13.62 o
   7   3   8       76.90       90.36      9.18 o
   8   3   8       21.27       25.46      7.92 o
   9   3   8        7.63        7.13      7.79 o
 -10   4   8        6.76        0.46     11.12 o
  -9   4   8      146.53      139.65     11.15 o
  -8   4   8        8.64       17.55      6.38 o
  -7   4   8       54.18       49.08      5.34 o
  -6   4   8       52.01       74.41      5.08 o
  -5   4   8      157.17      174.73      6.88 o
  -4   4   8      582.53      568.17      8.87 o
  -3   4   8       15.80       12.64      2.47 o
  -2   4   8      144.58      140.57      4.82 o
  -1   4   8     4950.55     4887.59     51.49 o
   0   4   8      365.54      373.87      8.32 o
   1   4   8     5303.51     5541.83     53.74 o
   2   4   8       99.68       56.94      4.24 o
   3   4   8     1399.74     1380.04     16.97 o
   4   4   8       39.20       41.06      4.82 o
   5   4   8     2075.95     1969.93     24.01 o
   6   4   8       31.72       18.24      5.11 o
   7   4   8        7.83        6.97      6.73 o
   8   4   8        0.42       -6.52      6.52 o
   9   4   8        4.27       -3.02      7.62 o
 -10   5   8        3.34        2.05      7.92 o
  -9   5   8       59.66       68.19      9.32 o
  -8   5   8        0.37        0.50      5.93 o
  -7   5   8       35.36       61.09      6.07 o
  -6   5   8        1.76       -0.07      3.44 o
  -5   5   8       11.20       18.15      3.01 o
  -4   5   8      179.45      212.32      6.38 o
  -3   5   8      487.14      462.03      7.64 o
  -2   5   8       41.43       27.53      2.94 o
  -1   5   8     1994.76     2008.56     23.87 o
   0   5   8      611.77      649.87     12.75 o
   1   5   8      633.34      599.80     11.37 o
   2   5   8      614.48      558.04     10.50 o
   3   5   8      273.46      310.08      7.77 o
   4   5   8        2.73        0.37      3.04 o
   5   5   8       55.67       80.14      5.42 o
   6   5   8        2.80        4.29      4.93 o
   7   5   8        2.01       -1.24      6.16 o
   8   5   8        8.50       -0.03      6.86 o
   9   5   8        1.21       -6.21     11.01 o
 -10   6   8        7.67       21.16      8.29 o
  -9   6   8        8.09        0.49      7.28 o
  -8   6   8       47.71       47.10      7.23 o
  -7   6   8       81.28       78.80      6.98 o
  -6   6   8      108.98      113.82      8.15 o
  -5   6   8        0.85       -2.55      2.55 o
  -4   6   8      169.64      154.45      4.95 o
  -3   6   8      640.93      743.13     10.05 o
  -2   6   8      893.92      879.84     12.18 o
  -1   6   8        3.90        7.79      2.45 o
   0   6   8      267.11      191.39      6.77 o
   1   6   8        0.84        2.91      2.72 o
   2   6   8     1864.44     1804.13     22.86 o
   3   6   8      914.95      917.41     13.80 o
   4   6   8      326.60      316.34      7.88 o
   5   6   8       42.39       54.98      4.96 o
   6   6   8      383.40      358.71     13.15 o
   7   6   8       78.87       63.11      7.67 o
   8   6   8        5.51       -6.90      6.90 o
 -10   7   8       11.16       10.61     12.15 o
  -9   7   8       21.77       18.17      7.26 o
  -8   7   8        1.56        7.23      7.11 o
  -7   7   8      375.21      394.93     13.48 o
  -6   7   8      333.36      328.25      8.31 o
  -5   7   8       57.83       65.69      4.32 o
  -4   7   8      693.10      763.34     11.47 o
  -3   7   8       17.70        4.91      2.58 o
  -2   7   8      439.93      512.33     13.10 o
  -1   7   8      748.82      746.94      9.92 o
   0   7   8      252.93      242.67      6.25 o
   1   7   8      394.73      437.11      8.12 o
   2   7   8     2365.27     2367.66     32.38 o
   3   7   8        0.97       -0.38      2.97 o
   4   7   8        4.66        8.82      3.45 o
   5   7   8      112.52      113.92      6.26 o
   6   7   8        2.60        2.53      4.89 o
   7   7   8       46.05       62.88      8.41 o
   8   7   8       17.79       39.61      8.42 o
  -9   8   8        0.00       -1.39     10.18 o
  -8   8   8        9.91       27.32      6.59 o
  -7   8   8      130.69      116.21      9.76 o
  -6   8   8      929.91      937.21     14.46 o
  -5   8   8      139.95      143.77      5.68 o
  -4   8   8       92.67       75.37      4.19 o
  -3   8   8       53.85       43.44      3.45 o
  -2   8   8      595.40      486.52     13.05 o
  -1   8   8       48.18       66.63      4.03 o
   0   8   8      153.45      162.93      6.76 o
   1   8   8      537.41      581.19     11.53 o
   2   8   8     2128.76     2265.13     27.39 o
   3   8   8        6.89        9.78      3.67 o
   4   8   8       92.23       98.87      5.15 o
   5   8   8       99.77       93.81      6.33 o
   6   8   8       58.70       55.74      5.85 o
   7   8   8      149.83      154.72     17.26 o
   8   8   8       65.19       66.24      9.95 o
  -9   9   8        2.62       12.19     11.03 o
  -8   9   8      157.05      155.08     16.96 o
  -7   9   8      726.75      796.57     16.60 o
  -6   9   8        4.02       10.40      3.78 o
  -5   9   8       12.11        2.60      3.44 o
  -4   9   8       39.17       39.84      3.70 o
  -3   9   8      655.18      704.46     11.39 o
  -2   9   8      518.76      502.38      7.81 o
  -1   9   8      362.10      357.28      6.44 o
   0   9   8       11.59       10.22      3.09 o
   1   9   8      113.96      109.42      6.31 o
   2   9   8      249.54      241.98      9.79 o
   3   9   8      355.60      366.12      9.05 o
   4   9   8        8.67        1.39      3.87 o
   5   9   8       18.40        9.54      6.48 o
   6   9   8        1.08        3.48      4.98 o
   7   9   8       21.12       25.44      7.59 o
   8   9   8        2.64       -7.31      7.31 o
  -9  10   8        0.50        5.12      8.70 o
  -8  10   8        2.35        6.50      7.94 o
  -7  10   8      925.16      985.30     20.59 o
  -6  10   8      568.30      575.44     13.03 o
  -5  10   8      663.30      708.25     11.61 o
  -4  10   8       23.34       16.69      3.47 o
  -3  10   8        0.01       -0.21      3.34 o
  -2  10   8      397.53      398.40     14.70 o
  -1  10   8       56.55       34.16      3.97 o
   0  10   8       17.72        8.76      3.15 o
   1  10   8       39.81       32.30      3.58 o
   2  10   8      266.64      260.81      7.07 o
   3  10   8      307.28      264.28      9.13 o
   4  10   8       45.34       47.98      6.83 o
   5  10   8        5.66       -4.45      4.45 o
   6  10   8       41.85       39.31      6.69 o
   7  10   8        7.75        3.68      6.71 o
   8  10   8        0.02        5.47      9.50 o
  -9  11   8        3.58       -2.40      8.59 o
  -8  11   8        0.02       -0.74      7.43 o
  -7  11   8       13.42        5.69      5.94 o
  -6  11   8       87.44       63.21      6.19 o
  -5  11   8      291.51      316.17      9.88 o
  -4  11   8      166.17      146.86      6.76 o
  -3  11   8       36.86       37.27      7.44 o
  -2  11   8      218.89      217.70      6.57 o
  -1  11   8        2.65        4.37      2.77 o
   0  11   8       18.31       17.87      2.90 o
   1  11   8       18.52       13.53      2.54 o
   2  11   8        0.97        0.06      3.82 o
   3  11   8      411.77      415.93     11.04 o
   4  11   8        5.69       -3.90      5.24 o
   5  11   8        1.40       -0.94      5.06 o
   6  11   8       29.77       34.84      6.49 o
   7  11   8       13.46       10.68      7.14 o
  -8  12   8        7.23        3.19      8.26 o
  -7  12   8       51.19       50.42      7.38 o
  -6  12   8        3.78        4.63      5.04 o
  -5  12   8       17.31       16.31      5.08 o
  -4  12   8      971.32      966.71     16.63 o
  -3  12   8       18.77       14.31      6.72 o
  -2  12   8       58.09       51.67      5.48 o
  -1  12   8       65.15       62.37      4.97 o
   0  12   8       18.46       19.99      3.41 o
   1  12   8      416.37      413.32     10.26 o
   2  12   8        0.04        2.72      4.49 o
   3  12   8      101.18      118.11      7.78 o
   4  12   8      247.87      279.74     13.42 o
   5  12   8      182.80      195.73      9.44 o
   6  12   8        7.99       10.60      5.93 o
   7  12   8       22.64       32.98      8.07 o
  -8  13   8        0.26        4.96      8.47 o
  -7  13   8       12.92       -6.03      7.22 o
  -6  13   8       13.47        9.66      5.40 o
  -5  13   8       43.21       33.62      5.59 o
  -4  13   8       35.91       24.23      4.96 o
  -3  13   8      179.17      159.03      8.12 o
  -2  13   8        5.36       -1.50      4.20 o
  -1  13   8      114.84       95.48      6.19 o
   0  13   8        2.81       -0.64      3.41 o
   1  13   8      342.52      314.21      8.24 o
   2  13   8      186.61      169.67      9.32 o
   3  13   8       75.34       68.46      6.85 o
   4  13   8        3.36        2.59      6.55 o
   5  13   8        1.57       -4.59      4.98 o
   6  13   8       16.97       19.63      6.37 o
  -7  14   8       51.33       56.10      7.36 o
  -6  14   8       12.52        6.65      5.16 o
  -5  14   8        2.42       -4.43      4.43 o
  -4  14   8        1.65       -4.32      4.72 o
  -3  14   8       44.87       30.97      7.89 o
  -2  14   8       33.77       25.44      4.81 o
  -1  14   8       14.21       10.36      4.30 o
   0  14   8      204.41      198.48      6.98 o
   1  14   8      231.61      204.05      6.88 o
   2  14   8        0.98        2.30      4.53 o
   3  14   8       76.13       74.41      6.97 o
   4  14   8      138.90      110.18      8.31 o
   5  14   8        6.51       -0.56      5.54 o
   6  14   8        0.04       -1.96      5.79 o
  -7  15   8        6.12        8.99      6.35 o
  -6  15   8        0.18       -4.90      4.90 o
  -5  15   8        2.86        1.36      4.83 o
  -4  15   8       54.93       48.93      6.17 o
  -3  15   8       81.75       94.35      6.58 o
  -2  15   8        1.06        0.58      7.22 o
  -1  15   8        4.23        5.53      3.47 o
   0  15   8       13.57       14.21      3.67 o
   1  15   8       37.80       35.42      4.02 o
   2  15   8      117.50      110.19      7.09 o
   3  15   8      117.61      140.92      8.32 o
   4  15   8        7.66        9.72      5.66 o
   5  15   8        0.28       -0.48      5.91 o
  -6  16   8        0.84       -2.90      6.70 o
  -5  16   8       19.15       20.92      6.03 o
  -4  16   8      207.22      222.99      9.38 o
  -3  16   8       32.76       22.45      5.12 o
  -2  16   8        8.82       10.78      7.17 o
  -1  16   8       17.17       11.57      3.53 o
   0  16   8        1.89        3.43      3.27 o
   1  16   8        3.57       -3.35      3.35 o
   2  16   8       47.74       42.12      4.82 o
   3  16   8       39.54       41.15      6.75 o
   4  16   8       22.27       18.78      6.01 o
   5  16   8       12.39       14.53      6.45 o
  -6  17   8       57.51       55.35      7.57 o
  -5  17   8       50.12       57.02      6.98 o
  -4  17   8        1.17       -0.62      4.92 o
  -3  17   8      141.33      124.08      7.54 o
  -2  17   8        4.68        4.12      4.50 o
  -1  17   8       17.23       12.83      5.61 o
   0  17   8       21.94       22.22      5.74 o
   1  17   8       23.10       30.45      4.34 o
   2  17   8        0.53       -3.55      3.55 o
   3  17   8       11.49        8.59      5.28 o
   4  17   8        7.64        6.31      8.03 o
  -5  18   8        1.84        2.24      5.67 o
  -4  18   8      144.53      153.07      9.97 o
  -3  18   8        5.79       -3.33      7.00 o
  -2  18   8       19.64       25.98      6.28 o
  -1  18   8       17.37        9.80      5.49 o
   0  18   8        2.06        1.10      6.02 o
   1  18   8      117.64      128.14      8.92 o
   2  18   8        0.11        3.33      3.51 o
   3  18   8        6.20        6.13      5.27 o
  -3  19   8       23.15       27.27      6.82 o
  -2  19   8        0.43       -4.30      5.67 o
  -1  19   8        0.91       -4.78      4.78 o
   0  19   8        0.22       -4.26      4.26 o
   1  19   8       42.92       45.36      8.08 o
   2  19   8      140.97      173.36     21.72 o
  -1  20   8        0.25        7.81      5.28 o
   0  20   8       14.08       36.46     18.98 o
  -9   0   9      237.17      254.46     19.11 o
  -7   0   9      216.12      226.18     11.43 o
  -5   0   9      330.07      327.62     11.61 o
  -3   0   9     1847.10     1758.71     28.35 o
  -1   0   9      496.81      642.28     15.60 o
   1   0   9      192.79      178.11      7.39 o
   3   0   9      165.73      165.98      7.89 o
   5   0   9      316.21      279.94     11.96 o
   7   0   9       12.46       15.68      9.70 o
   9   0   9        1.94       -5.77     11.02 o
 -10   1   9       22.95       54.12      9.82 o
  -9   1   9       20.61        6.30     11.22 o
  -8   1   9      103.35       85.47      9.33 o
  -7   1   9      275.78      278.91      8.83 o
  -6   1   9      243.76      281.48      8.33 o
  -5   1   9      176.52      186.29      8.90 o
  -4   1   9       13.65       14.38      3.41 o
  -3   1   9       25.04       25.32      3.26 o
  -2   1   9      278.78      257.29      7.04 o
  -1   1   9        0.28        7.61      2.82 o
   0   1   9     1700.98     1838.86     27.48 o
   1   1   9       37.41       23.26      3.27 o
   2   1   9        0.96       -2.61      2.61 o
   3   1   9      248.67      226.62      9.51 o
   4   1   9      700.47      702.77     12.74 o
   5   1   9       36.43       56.57      5.56 o
   6   1   9      138.64      120.81     10.14 o
   7   1   9        3.39        1.93      6.29 o
   8   1   9        0.32       -7.01      7.01 o
   9   1   9        0.03       -5.26      9.46 o
 -10   2   9       77.95      102.50     15.10 o
  -9   2   9       56.04       63.96      9.45 o
  -8   2   9      767.08      790.06     19.10 o
  -7   2   9      457.10      455.60     15.26 o
  -6   2   9        5.53        1.64      3.01 o
  -5   2   9     1124.89     1101.50     16.71 o
  -4   2   9      165.20      157.43      5.13 o
  -3   2   9     1126.84     1235.95     16.59 o
  -2   2   9        0.07       -2.55      2.55 o
  -1   2   9      211.18      241.07      6.55 o
   0   2   9     3934.69     3885.83     54.89 o
   1   2   9      202.68      270.72      6.70 o
   2   2   9      429.62      439.59     11.87 o
   3   2   9       30.86       33.17      3.84 o
   4   2   9       13.52       25.24      3.83 o
   5   2   9      606.47      599.24     11.84 o
   6   2   9      226.91      231.41      9.58 o
   7   2   9       38.66       36.70      7.81 o
   8   2   9       11.34       11.26      8.28 o
   9   2   9        0.97       -8.07      8.07 o
 -10   3   9      179.98      218.51     16.47 o
  -9   3   9       77.59       94.89     10.36 o
  -8   3   9      319.01      366.42     13.68 o
  -7   3   9      631.71      552.21     11.95 o
  -6   3   9      149.37      134.46      6.17 o
  -5   3   9      243.38      296.51      7.05 o
  -4   3   9       15.09        8.72      2.65 o
  -3   3   9      128.31      160.31      7.97 o
  -2   3   9       30.14       17.09      3.26 o
  -1   3   9       51.35       49.71      4.17 o
   0   3   9      183.90      180.53      6.43 o
   1   3   9      254.98      226.46      6.36 o
   2   3   9      126.85      147.59      7.14 o
   3   3   9      631.08      606.80     11.12 o
   4   3   9      538.74      535.38     10.53 o
   5   3   9      232.06      244.86      8.03 o
   6   3   9      349.04      345.59     14.49 o
   7   3   9        8.34       13.27      6.83 o
   8   3   9        6.44        6.89      7.41 o
 -10   4   9        0.32        2.22      7.95 o
  -9   4   9        0.20        0.57      7.52 o
  -8   4   9      313.83      306.95     12.73 o
  -7   4   9       16.13        6.27      4.28 o
  -6   4   9        0.14       -3.35      3.35 o
  -5   4   9      199.17      204.64      5.77 o
  -4   4   9       21.83       21.08      2.98 o
  -3   4   9      610.09      562.50     13.23 o
  -2   4   9      820.37      894.39     13.78 o
  -1   4   9      397.89      414.46      8.57 o
   0   4   9     1321.13     1348.36     19.31 o
   1   4   9      738.18      716.39     11.16 o
   2   4   9      207.48      180.95      6.37 o
   3   4   9       17.38       17.07      3.70 o
   4   4   9      485.17      505.59     11.65 o
   5   4   9       79.37       91.52      5.89 o
   6   4   9       21.19       24.73      5.75 o
   7   4   9       12.04       11.24      6.93 o
   8   4   9       31.62       19.48      8.12 o
 -10   5   9        3.49       -4.39      7.31 o
  -9   5   9       79.52       69.72      9.60 o
  -8   5   9        0.28        6.85      6.26 o
  -7   5   9       83.52      101.44      6.80 o
  -6   5   9       42.64       23.52      4.31 o
  -5   5   9      107.87      116.82      6.03 o
  -4   5   9       26.20       30.35      3.18 o
  -3   5   9      113.48      110.57      4.22 o
  -2   5   9       85.68       82.88      4.10 o
  -1   5   9        6.55        4.13      2.74 o
   0   5   9      439.33      438.76     10.50 o
   1   5   9     4064.65     3896.47     39.77 o
   2   5   9       87.97       83.89      5.54 o
   3   5   9      624.50      622.58     12.09 o
   4   5   9      144.12      165.94      6.30 o
   5   5   9      194.39      195.21      7.36 o
   6   5   9       33.08       48.75      6.40 o
   7   5   9        9.45       12.62     10.83 o
   8   5   9       37.06       31.97      8.36 o
 -10   6   9        4.63       16.09      8.15 o
  -9   6   9       93.01       90.97     10.27 o
  -8   6   9        7.00       12.65      6.44 o
  -7   6   9       13.94       20.07      5.68 o
  -6   6   9      261.85      259.86      7.37 o
  -5   6   9       91.76      104.09      4.59 o
  -4   6   9        3.16       10.66      2.84 o
  -3   6   9      171.82      194.10      5.33 o
  -2   6   9        0.19       -2.36      2.47 o
  -1   6   9       65.52       75.85      5.28 o
   0   6   9        1.97       16.64      3.72 o
   1   6   9      183.04      197.78      6.34 o
   2   6   9      564.04      534.34     10.68 o
   3   6   9       41.36       57.13      4.72 o
   4   6   9      598.39      569.02     10.87 o
   5   6   9      107.60      110.21      6.05 o
   6   6   9        0.16        3.84      5.20 o
   7   6   9        0.14       11.67      7.15 o
   8   6   9        0.01       -0.64      8.98 o
  -9   7   9       24.82       33.38      8.14 o
  -8   7   9       24.85       11.53      6.18 o
  -7   7   9       25.29       26.21      6.03 o
  -6   7   9      260.79      299.82      8.10 o
  -5   7   9       35.10       32.40      3.80 o
  -4   7   9       94.54      103.01      4.60 o
  -3   7   9        4.63       -0.25      2.59 o
  -2   7   9      229.51      192.23      5.73 o
  -1   7   9       40.20       42.65      3.10 o
   0   7   9      580.86      548.36     10.81 o
   1   7   9      153.93      172.43      7.31 o
   2   7   9      139.89      144.85      5.81 o
   3   7   9       89.61      109.69      5.63 o
   4   7   9        5.72       -0.41      4.18 o
   5   7   9       35.22       49.06      5.93 o
   6   7   9      262.45      293.87     10.64 o
   7   7   9       58.89       61.79     10.19 o
   8   7   9        8.89        7.89     10.56 o
  -9   8   9       20.47       13.33     11.40 o
  -8   8   9       33.62       40.37      8.17 o
  -7   8   9      788.65      832.03     17.21 o
  -6   8   9      653.44      676.15     12.15 o
  -5   8   9        6.89        4.15      3.39 o
  -4   8   9      157.52      177.52      6.01 o
  -3   8   9        3.51        2.61      2.70 o
  -2   8   9        3.31        0.77      2.56 o
  -1   8   9      372.61      318.80      6.97 o
   0   8   9        3.09        4.45      3.10 o
   1   8   9      186.81      199.55      6.49 o
   2   8   9      132.21      128.92      5.70 o
   3   8   9       32.13       20.07      4.43 o
   4   8   9       29.14       34.03      6.99 o
   5   8   9       95.49       91.32      7.44 o
   6   8   9        6.99        4.66      5.72 o
   7   8   9        4.20        1.51      6.43 o
   8   8   9        3.46       -5.58     12.46 o
  -9   9   9        0.07        0.51     17.36 o
  -8   9   9       32.99       24.04      9.00 o
  -7   9   9      178.52      189.92     10.01 o
  -6   9   9      202.23      212.91      7.75 o
  -5   9   9     1620.85     1596.77     19.84 o
  -4   9   9      122.72      134.46      5.24 o
  -3   9   9      653.36      634.79     10.68 o
  -2   9   9       49.94       37.29      4.46 o
  -1   9   9       91.20       79.80      5.09 o
   0   9   9      487.57      480.11     11.92 o
   1   9   9       20.71        6.16      3.92 o
   2   9   9      141.92      136.84      7.67 o
   3   9   9      212.33      191.15      7.25 o
   4   9   9       12.75        3.00      4.52 o
   5   9   9        9.60        7.31      6.93 o
   6   9   9       10.77       12.54      5.38 o
   7   9   9        0.13        0.76     10.04 o
   8   9   9        3.05       -5.41     10.64 o
  -9  10   9        3.41       -9.85      9.85 o
  -8  10   9        0.12       -5.23      7.28 o
  -7  10   9       53.46       35.47      8.47 o
  -6  10   9       52.55       29.78      6.08 o
  -5  10   9        4.39        3.44      3.86 o
  -4  10   9        4.49        1.55      3.27 o
  -3  10   9       26.53       32.35      3.50 o
  -2  10   9      118.39      120.34      5.03 o
  -1  10   9       27.78       15.10      4.10 o
   0  10   9        7.07       13.92      3.25 o
   1  10   9       22.80       32.16      4.74 o
   2  10   9      855.57      863.56     14.05 o
   3  10   9      210.26      213.47      8.74 o
   4  10   9       22.93       16.50      5.57 o
   5  10   9        3.92       -4.15      5.03 o
   6  10   9        0.21        1.97      6.13 o
   7  10   9        0.42        3.12      7.57 o
  -8  11   9        0.05        1.74      7.93 o
  -7  11   9       49.54       65.81      8.70 o
  -6  11   9        0.30       -2.25      5.24 o
  -5  11   9      452.93      532.06     13.82 o
  -4  11   9       53.76       63.59      7.33 o
  -3  11   9       81.07       66.25      6.31 o
  -2  11   9       13.62       10.31      5.83 o
  -1  11   9      186.02      206.33      9.00 o
   0  11   9       80.99       94.92      4.94 o
   1  11   9       52.17       55.10      4.51 o
   2  11   9       24.60       22.97      5.43 o
   3  11   9      127.01      110.00      8.18 o
   4  11   9       78.35       83.62      8.30 o
   5  11   9       21.75       24.67      6.20 o
   6  11   9       14.53       22.76      6.55 o
   7  11   9       26.61       21.29      9.61 o
  -8  12   9        0.21        2.19      8.08 o
  -7  12   9        3.80       -5.58      5.58 o
  -6  12   9        3.01       -3.88      5.08 o
  -5  12   9      225.31      235.45      9.72 o
  -4  12   9       98.45       96.16      8.75 o
  -3  12   9       32.47       14.61      5.09 o
  -2  12   9       41.56       35.31      5.33 o
  -1  12   9      165.24      167.34      7.87 o
   0  12   9        1.91        1.92      3.71 o
   1  12   9       18.64       11.93      4.42 o
   2  12   9       12.64        5.68      4.81 o
   3  12   9       29.40       29.35      6.21 o
   4  12   9        5.35       -0.98      5.56 o
   5  12   9       43.00       41.10      7.28 o
   6  12   9        0.05       -5.55      5.55 o
   7  12   9        1.95        3.57      6.89 o
  -8  13   9       65.07       65.80     10.75 o
  -7  13   9       12.69       10.86      7.57 o
  -6  13   9       10.14       16.80      6.45 o
  -5  13   9       29.58       36.33      6.77 o
  -4  13   9       64.35       68.03      6.93 o
  -3  13   9       48.53       48.39      6.04 o
  -2  13   9       99.99       90.74      6.63 o
  -1  13   9      101.71      113.26      7.71 o
   0  13   9      245.09      253.18      8.32 o
   1  13   9       68.81       84.03      5.20 o
   2  13   9       49.29       49.34      6.11 o
   3  13   9       12.91        4.51      6.60 o
   4  13   9       76.48       74.07      7.84 o
   5  13   9       25.39       30.64      6.85 o
   6  13   9        8.56       13.70      6.14 o
  -7  14   9       45.22       41.92      7.43 o
  -6  14   9       75.90       66.96      7.21 o
  -5  14   9       35.69       26.01      6.24 o
  -4  14   9       17.53       20.94      5.74 o
  -3  14   9      129.97      104.82      7.38 o
  -2  14   9      139.86      156.36      8.02 o
  -1  14   9        2.92        0.66      4.29 o
   0  14   9      249.06      285.01      8.59 o
   1  14   9        0.13       -1.89      3.65 o
   2  14   9       89.93       90.84      7.10 o
   3  14   9       75.40       78.36      7.39 o
   4  14   9       16.87       11.83      5.94 o
   5  14   9       84.47       70.99      8.26 o
   6  14   9        1.06       -3.30      6.55 o
  -7  15   9       32.99       15.92      9.65 o
  -6  15   9        0.22       -3.48      5.40 o
  -5  15   9        0.61       -3.37      4.87 o
  -4  15   9       88.23       94.25      7.68 o
  -3  15   9       65.01       81.26      8.06 o
  -2  15   9        5.18       10.21      4.91 o
  -1  15   9        8.46       11.63      4.03 o
   0  15   9      498.66      500.20     11.27 o
   1  15   9       48.65       45.67      4.66 o
   2  15   9       25.22       46.37      9.50 o
   3  15   9       32.90       29.09      6.17 o
   4  15   9       78.13       80.96      7.99 o
   5  15   9       12.93        1.94      6.30 o
  -6  16   9        0.51        0.10      5.61 o
  -5  16   9       57.56       44.95      7.32 o
  -4  16   9        2.45        2.71      6.48 o
  -3  16   9        1.19        5.46      5.34 o
  -2  16   9        1.42       -1.32      4.64 o
  -1  16   9      402.53      413.14     10.27 o
   0  16   9        0.18       -3.63      3.63 o
   1  16   9       15.71       23.57      4.42 o
   2  16   9       10.58        4.69      4.36 o
   3  16   9       32.29       32.03      6.34 o
   4  16   9       36.38       60.52      7.43 o
   5  16   9        3.98       -0.21     12.50 o
  -5  17   9       41.01       38.06      7.12 o
  -4  17   9       33.63       27.04      6.07 o
  -3  17   9       41.03       49.34      6.18 o
  -2  17   9        5.11        5.35      4.50 o
  -1  17   9        7.80        4.48      4.16 o
   0  17   9       13.18       11.25      4.48 o
   1  17   9        6.06       -0.92      3.81 o
   2  17   9       33.73       23.70      4.64 o
   3  17   9       23.18       14.47      5.76 o
   4  17   9        5.96        1.90      5.83 o
  -4  18   9       82.82       89.22      7.70 o
  -3  18   9        2.04       -2.00      4.64 o
  -2  18   9        5.78        1.16      3.48 o
  -1  18   9       34.95       46.00      7.00 o
   0  18   9       39.50       50.19      6.23 o
   1  18   9       18.84       18.53      4.43 o
   2  18   9        1.36        5.16      4.14 o
   3  18   9       16.88       36.18      6.22 o
  -3  19   9       43.70       45.89      5.71 o
  -2  19   9        4.36        3.01      6.15 o
  -1  19   9        6.57       11.72      7.87 o
   0  19   9       19.56       18.35      5.45 o
   1  19   9        0.43       12.31      6.24 o
 -10   0  10      158.66      191.45     18.93 o
  -8   0  10      600.53      674.61     28.12 o
  -6   0  10       88.10      114.29      8.47 o
  -4   0  10      124.76      162.34      8.16 o
  -2   0  10     1019.83      786.62     18.66 o
   0   0  10     2878.05     2629.95     52.93 o
   2   0  10      157.43      128.41      7.94 o
   4   0  10      448.56      390.85     12.82 o
   6   0  10       40.62       27.78     11.86 o
   8   0  10        0.91        4.27     10.48 o
 -10   1  10       35.55       40.28      9.54 o
  -9   1  10        0.35        2.88      7.50 o
  -8   1  10      117.78      133.62     10.54 o
  -7   1  10       24.17       31.80      4.99 o
  -6   1  10      263.36      286.84      8.56 o
  -5   1  10      246.03      218.22      5.61 o
  -4   1  10       93.27       81.50      4.65 o
  -3   1  10      312.02      310.55      7.35 o
  -2   1  10      192.67      211.28      6.77 o
  -1   1  10       34.06       47.26      3.96 o
   0   1  10     1534.46     1626.87     25.62 o
   1   1  10      299.54      264.24      9.87 o
   2   1  10       27.60       22.66      4.04 o
   3   1  10      111.22       85.28      6.06 o
   4   1  10      306.11      254.56      8.28 o
   5   1  10      588.53      582.18     12.88 o
   6   1  10      372.74      346.87     14.24 o
   7   1  10       35.78       23.83      7.59 o
   8   1  10        0.54       -0.34      7.18 o
 -10   2  10       73.46       82.81     10.81 o
  -9   2  10       30.64       66.40      9.78 o
  -8   2  10      107.31      123.14     12.28 o
  -7   2  10       11.25        7.90      4.34 o
  -6   2  10      196.75      179.95      9.77 o
  -5   2  10      710.29      684.44     10.95 o
  -4   2  10      786.72      791.89     13.28 o
  -3   2  10      458.81      515.15     10.00 o
  -2   2  10      169.73      170.75      6.13 o
  -1   2  10      874.03      974.18     14.83 o
   0   2  10      648.12      774.92     16.47 o
   1   2  10     5498.23     5716.84     56.40 o
   2   2  10      344.63      353.38      8.91 o
   3   2  10      116.29      105.94      8.09 o
   4   2  10       11.59        5.18      3.53 o
   5   2  10       71.77       79.55      5.78 o
   6   2  10       20.66       13.65      7.08 o
   7   2  10        1.96        1.78      6.79 o
   8   2  10       29.89       31.86     11.01 o
 -10   3  10        2.27        9.84      9.00 o
  -9   3  10       37.30       44.53      9.05 o
  -8   3  10        4.48        6.52      6.47 o
  -7   3  10      123.62       87.57      8.04 o
  -6   3  10      250.17      247.39      7.99 o
  -5   3  10      264.48      297.01      6.86 o
  -4   3  10      310.30      358.08      7.31 o
  -3   3  10      132.28      113.94      4.74 o
  -2   3  10      738.22      814.17     13.41 o
  -1   3  10      179.27      171.50      6.00 o
   0   3  10       79.23       91.97      5.23 o
   1   3  10      163.55      159.36      5.55 o
   2   3  10      422.22      445.64      9.97 o
   3   3  10      506.21      532.99     13.63 o
   4   3  10      179.14      178.78      6.77 o
   5   3  10      708.69      708.14     13.37 o
   6   3  10       11.06       10.90      6.00 o
   7   3  10       69.01       84.24      9.48 o
   8   3  10        0.03       -0.32      7.31 o
 -10   4  10       33.29       54.45      9.91 o
  -9   4  10       54.91       61.82      9.14 o
  -8   4  10      703.01      654.80     17.60 o
  -7   4  10        9.39        7.66      4.91 o
  -6   4  10        4.42        2.17      3.64 o
  -5   4  10     1743.39     1827.63     20.51 o
  -4   4  10     1004.87     1123.71     14.26 o
  -3   4  10     2822.98     2786.66     31.62 o
  -2   4  10        1.17        7.63      3.47 o
  -1   4  10       13.82       25.76      3.55 o
   0   4  10      678.65      748.23     13.42 o
   1   4  10        6.88        8.00      2.86 o
   2   4  10      234.17      211.18      7.14 o
   3   4  10        5.17        6.02      3.80 o
   4   4  10       45.19       66.00      5.36 o
   5   4  10        0.01       12.91      4.90 o
   6   4  10       14.36        3.52      5.64 o
   7   4  10        4.79       15.88      7.90 o
   8   4  10        0.18       -2.29      7.24 o
 -10   5  10        0.32        4.08      8.03 o
  -9   5  10        1.19       -3.50      8.08 o
  -8   5  10      210.71      202.42     14.06 o
  -7   5  10      335.14      282.05     10.48 o
  -6   5  10      232.17      242.45      9.34 o
  -5   5  10       72.52       87.31      4.47 o
  -4   5  10      115.91      115.83      4.59 o
  -3   5  10      158.13      161.22      5.82 o
  -2   5  10      742.48      755.50     12.79 o
  -1   5  10      190.39      190.95      6.35 o
   0   5  10      185.45      241.49      8.73 o
   1   5  10       23.27       25.54      3.50 o
   2   5  10        0.77       10.49      3.54 o
   3   5  10      101.36       93.70      5.71 o
   4   5  10        6.39        4.53      4.20 o
   5   5  10      174.80      173.71      8.26 o
   6   5  10       36.20       45.81      6.97 o
   7   5  10        5.88       19.19      7.40 o
   8   5  10        1.20       -2.16      7.37 o
 -10   6  10       39.27       61.13     10.18 o
  -9   6  10        1.26       -3.83      7.26 o
  -8   6  10       67.78       58.76      7.79 o
  -7   6  10       27.88        9.57      5.61 o
  -6   6  10      218.68      210.68      6.86 o
  -5   6  10      207.13      195.05      6.36 o
  -4   6  10       11.80        2.83      2.94 o
  -3   6  10      416.17      427.08      7.85 o
  -2   6  10       81.27       91.72      4.76 o
  -1   6  10      390.61      345.67      8.22 o
   0   6  10      993.85      984.13     17.90 o
   1   6  10       53.87       46.23      3.91 o
   2   6  10      153.10      133.52      7.80 o
   3   6  10      100.57      119.88     16.85 o
   4   6  10      232.65      218.27      7.91 o
   5   6  10       67.66       61.70      5.90 o
   6   6  10        0.10       -4.34      5.60 o
   7   6  10       11.94       16.45      7.32 o
   8   6  10        1.95       -8.02     12.40 o
  -9   7  10      108.06       77.16      9.79 o
  -8   7  10        0.24       -3.91      5.72 o
  -7   7  10        0.19        3.22      6.17 o
  -6   7  10        0.24       -3.48      3.48 o
  -5   7  10      372.00      338.46      8.25 o
  -4   7  10       23.57       29.11      3.62 o
  -3   7  10       22.95       23.88      3.52 o
  -2   7  10        3.16        4.27      2.80 o
  -1   7  10      210.35      254.42      6.21 o
   0   7  10       60.21       61.67      4.57 o
   1   7  10       25.74       27.66      4.26 o
   2   7  10        0.81        6.72      3.44 o
   3   7  10      495.97      497.18     11.26 o
   4   7  10       76.20       97.29      7.16 o
   5   7  10      282.82      234.99      9.43 o
   6   7  10       46.17       42.24      6.48 o
   7   7  10        6.80       19.43      8.95 o
   8   7  10        0.73        6.65      8.98 o
  -9   8  10        0.00        6.52     10.75 o
  -8   8  10        0.09        7.31      6.07 o
  -7   8  10        9.14        4.24      7.30 o
  -6   8  10        1.85       -4.04      4.04 o
  -5   8  10        8.84       20.04      3.90 o
  -4   8  10      397.37      387.22      8.40 o
  -3   8  10       35.26       32.27      3.73 o
  -2   8  10       23.20       11.89      3.12 o
  -1   8  10       12.00       14.86      3.10 o
   0   8  10       95.17       93.80      5.33 o
   1   8  10      184.31      198.21      6.78 o
   2   8  10       36.00       39.16      4.68 o
   3   8  10      193.40      183.09      8.07 o
   4   8  10      762.35      771.01     16.30 o
   5   8  10      203.94      183.40      8.61 o
   6   8  10       12.84       -0.14      5.87 o
   7   8  10       26.62       50.29     10.13 o
  -9   9  10       11.76       14.93     11.37 o
  -8   9  10        0.00       -0.48      8.26 o
  -7   9  10       84.35       64.71      8.58 o
  -6   9  10      197.47      208.45      7.79 o
  -5   9  10      183.99      207.78      6.98 o
  -4   9  10       52.30       58.31      4.31 o
  -3   9  10      254.73      266.98      7.26 o
  -2   9  10       37.23       27.69      3.25 o
  -1   9  10      248.09      229.77      7.22 o
   0   9  10     1019.92     1076.76     19.22 o
   1   9  10      111.44      105.48      5.03 o
   2   9  10      737.38      785.93     13.83 o
   3   9  10      831.60      774.32     15.58 o
   4   9  10      295.50      301.21     11.32 o
   5   9  10       52.34       52.31      6.40 o
   6   9  10       45.11       51.83      6.88 o
   7   9  10       42.89       48.17     10.05 o
  -9  10  10        0.25       -9.60     12.18 o
  -8  10  10       35.13       46.76     10.32 o
  -7  10  10       58.80       32.91      7.95 o
  -6  10  10       59.65       63.68      6.82 o
  -5  10  10      502.56      429.61     11.06 o
  -4  10  10        0.14        1.88      3.50 o
  -3  10  10       17.00       12.27      3.46 o
  -2  10  10      325.55      314.08      7.83 o
  -1  10  10      461.22      467.55      9.36 o
   0  10  10        6.29        7.51      3.00 o
   1  10  10      469.21      481.73      9.36 o
   2  10  10       17.13       15.15      4.97 o
   3  10  10      940.13      932.76     25.60 o
   4  10  10      300.20      297.49     11.01 o
   5  10  10       68.02       65.06      8.18 o
   6  10  10        6.12        9.52      6.27 o
   7  10  10       13.09        5.84      8.33 o
  -8  11  10       62.41       58.97     13.75 o
  -7  11  10        6.39        4.03      6.77 o
  -6  11  10      151.42      123.12      8.20 o
  -5  11  10      359.38      335.29     11.41 o
  -4  11  10       58.31       54.71      5.89 o
  -3  11  10       37.36       48.60      5.06 o
  -2  11  10       73.47       76.57      5.45 o
  -1  11  10      256.34      219.96      7.76 o
   0  11  10      234.68      233.67      7.37 o
   1  11  10       55.75       45.34      4.63 o
   2  11  10      716.53      716.49     14.92 o
   3  11  10      113.48      160.75      9.45 o
   4  11  10        7.94        3.41      5.85 o
   5  11  10       37.47       20.15      6.90 o
   6  11  10        9.27       -3.02      7.55 o
   7  11  10        0.00        3.67      9.11 o
  -8  12  10        0.02       -1.34      8.54 o
  -7  12  10        0.06       -6.47      6.47 o
  -6  12  10       25.48       19.43      5.94 o
  -5  12  10      115.84      101.13      7.56 o
  -4  12  10      308.78      289.82     11.40 o
  -3  12  10        0.39       -3.19      4.58 o
  -2  12  10      386.08      336.84     11.38 o
  -1  12  10       15.10       15.88      4.94 o
   0  12  10      122.56      115.85      6.41 o
   1  12  10        8.02        8.58      4.59 o
   2  12  10       16.20        2.06      6.45 o
   3  12  10      502.51      511.38     15.31 o
   4  12  10       26.68       27.69      6.67 o
   5  12  10        6.46        4.86      6.41 o
   6  12  10        4.35       12.30      7.05 o
  -8  13  10       35.07       43.58     17.72 o
  -7  13  10        2.74       -4.15      6.54 o
  -6  13  10        4.07       -0.63      5.30 o
  -5  13  10      225.90      237.20      9.75 o
  -4  13  10        9.35        5.45      6.47 o
  -3  13  10      105.15       99.27      7.49 o
  -2  13  10      137.31      151.88     10.16 o
  -1  13  10        0.14        0.53      4.60 o
   0  13  10        1.91       -3.84      3.84 o
   1  13  10        1.64       -2.72      4.02 o
   2  13  10      229.10      210.07      9.94 o
   3  13  10       85.64       90.37      7.92 o
   4  13  10        0.62        0.92      7.77 o
   5  13  10       18.08       24.94      7.09 o
   6  13  10        7.26        1.35      7.54 o
  -7  14  10        7.54       -0.47      6.87 o
  -6  14  10        1.08        1.38      5.50 o
  -5  14  10        7.04        5.44      5.20 o
  -4  14  10      397.45      372.29     12.90 o
  -3  14  10       30.32       34.17      6.01 o
  -2  14  10       96.73      115.31      7.71 o
  -1  14  10        0.11        3.25      4.93 o
   0  14  10       74.95       93.12      6.02 o
   1  14  10       55.27       65.11      5.31 o
   2  14  10      164.85      177.51      9.25 o
   3  14  10      105.69      103.55     13.33 o
   4  14  10        5.97        1.96      5.96 o
   5  14  10       82.28       85.66      8.94 o
  -6  15  10       10.78        5.32      6.25 o
  -5  15  10      207.81      195.10     10.42 o
  -4  15  10       39.22       34.39      6.52 o
  -3  15  10      230.78      206.85      9.61 o
  -2  15  10       34.03       40.12      6.26 o
  -1  15  10       73.57       84.97      6.24 o
   0  15  10       21.58       31.88      5.82 o
   1  15  10       73.89       57.15      5.15 o
   2  15  10      100.70      115.47      8.03 o
   3  15  10        4.39        4.71      5.19 o
   4  15  10      184.89      220.60     18.31 o
   5  15  10        0.78        8.66      9.70 o
  -6  16  10       44.37       41.53      6.89 o
  -5  16  10        0.09        1.11      6.06 o
  -4  16  10       67.05       44.49      6.88 o
  -3  16  10       21.06       27.29      5.94 o
  -2  16  10       57.63       79.70      6.93 o
  -1  16  10       23.71       15.53      4.61 o
   0  16  10      302.81      287.72      9.95 o
   1  16  10        2.49       -1.74      4.13 o
   2  16  10       52.98       49.75      5.66 o
   3  16  10        1.37       -2.11      5.25 o
   4  16  10        1.75       -0.84      6.02 o
  -5  17  10       42.64       54.57      7.68 o
  -4  17  10       24.35       17.88      6.21 o
  -3  17  10       19.06       22.44      5.80 o
  -2  17  10        9.45        3.82      4.85 o
  -1  17  10       15.59       23.71      4.44 o
   0  17  10       44.45       36.13      6.39 o
   1  17  10       32.05       40.53      7.41 o
   2  17  10        0.91       -4.29      4.29 o
   3  17  10       26.45       14.21      5.95 o
  -4  18  10       15.12       14.87      6.01 o
  -3  18  10        4.15       -1.89      4.90 o
  -2  18  10        0.35       -3.78      3.78 o
  -1  18  10        0.01        1.56      4.08 o
   0  18  10       49.25       53.43      4.46 o
   1  18  10        2.85        6.14      4.08 o
   2  18  10       13.17        0.12      4.45 o
  -2  19  10       13.18       11.19      4.68 o
  -1  19  10        2.19        7.12      6.04 o
   0  19  10        8.67       13.99      5.51 o
  -9   0  11       70.72       93.90     14.47 o
  -7   0  11       64.40       65.98      9.50 o
  -5   0  11        0.70       -4.47      4.47 o
  -3   0  11     1215.50     1108.87     21.42 o
  -1   0  11        4.30        7.24      6.20 o
   1   0  11      111.40      112.48      6.71 o
   3   0  11      140.28      127.12      9.36 o
   5   0  11      196.54      208.53     11.31 o
   7   0  11       13.22       10.82     14.08 o
 -10   1  11      150.77      143.63     12.57 o
  -9   1  11        1.83       -2.42      7.06 o
  -8   1  11        5.50        6.97      7.00 o
  -7   1  11       69.46       68.53      6.26 o
  -6   1  11      261.01      248.18      8.06 o
  -5   1  11      194.46      216.84      6.03 o
  -4   1  11        3.28       18.09      3.56 o
  -3   1  11      142.42      132.18      5.33 o
  -2   1  11      508.44      498.81     10.47 o
  -1   1  11      631.38      549.94     10.86 o
   0   1  11     2360.04     2410.66     35.63 o
   1   1  11      185.79      178.87      7.03 o
   2   1  11      526.92      560.58     12.70 o
   3   1  11      508.00      489.71     12.53 o
   4   1  11      131.69      136.19      8.14 o
   5   1  11       19.77        7.49      4.43 o
   6   1  11       66.06       58.40      8.54 o
   7   1  11       23.92       24.46      7.90 o
   8   1  11       21.09       33.44      9.15 o
 -10   2  11       74.04       80.19     12.34 o
  -9   2  11      210.22      188.15     12.56 o
  -8   2  11      155.57      182.97     12.34 o
  -7   2  11       43.78       34.22      7.61 o
  -6   2  11      171.10      160.43      6.84 o
  -5   2  11       36.15       29.86      3.30 o
  -4   2  11      162.90      149.10      6.31 o
  -3   2  11      244.65      193.31      6.54 o
  -2   2  11     1037.15     1047.08     16.31 o
  -1   2  11     2227.28     2104.00     26.57 o
   0   2  11      881.65      795.39     18.47 o
   1   2  11      140.38      134.80      6.56 o
   2   2  11      394.94      384.85      9.61 o
   3   2  11       23.29       18.16      4.51 o
   4   2  11      187.50      187.58     10.37 o
   5   2  11       72.95      104.24      6.88 o
   6   2  11       14.38        9.88      7.00 o
   7   2  11        0.38       -3.67      8.50 o
   8   2  11        2.56       11.05      8.13 o
 -10   3  11       96.69      113.28     11.72 o
  -9   3  11        0.46       11.60      7.73 o
  -8   3  11      300.70      347.78     15.49 o
  -7   3  11      220.55      181.13      9.88 o
  -6   3  11      204.62      222.12      8.24 o
  -5   3  11       59.99       48.69      3.81 o
  -4   3  11      122.44      120.61      4.86 o
  -3   3  11        2.73       -2.65      2.65 o
  -2   3  11        0.43        0.89      3.28 o
  -1   3  11      558.48      588.20     11.34 o
   0   3  11      509.12      504.76     11.19 o
   1   3  11      580.43      619.17     11.02 o
   2   3  11       22.69       29.33      4.23 o
   3   3  11        0.01       -1.44      3.80 o
   4   3  11     1571.10     1537.78     23.48 o
   5   3  11      276.57      276.14     10.23 o
   6   3  11      146.22      119.01     13.06 o
   7   3  11        1.19       -1.51      6.90 o
   8   3  11        4.81        0.66      7.72 o
 -10   4  11      137.46      128.67     12.07 o
  -9   4  11        0.07       -5.68      8.37 o
  -8   4  11       16.83       22.05      7.63 o
  -7   4  11      251.62      273.21     10.42 o
  -6   4  11      363.00      369.19      9.77 o
  -5   4  11       99.21      104.70      4.77 o
  -4   4  11      103.16      106.90      4.78 o
  -3   4  11      387.54      405.95      9.81 o
  -2   4  11     1483.46     1474.55     20.67 o
  -1   4  11       94.70       93.64      5.29 o
   0   4  11       36.06       45.34      4.79 o
   1   4  11      128.27      104.00      5.90 o
   2   4  11       72.55       63.54      5.06 o
   3   4  11       27.58       43.55      5.07 o
   4   4  11        1.35       14.08      4.78 o
   5   4  11        7.74       20.39      5.60 o
   6   4  11       16.49        6.23      7.03 o
   7   4  11       19.87       10.29      7.76 o
   8   4  11        2.20        1.97      9.49 o
 -10   5  11      145.57      174.20     13.11 o
  -9   5  11        0.18       -7.28      7.28 o
  -8   5  11        3.33        5.91      6.31 o
  -7   5  11       89.31       98.61      7.52 o
  -6   5  11      450.86      459.13     12.38 o
  -5   5  11        0.39        1.69      2.98 o
  -4   5  11       36.25       46.10      3.74 o
  -3   5  11      322.69      389.43      9.14 o
  -2   5  11      381.42      349.66      8.87 o
  -1   5  11      554.59      614.61     11.66 o
   0   5  11       43.49       34.38      5.33 o
   1   5  11       75.57       89.43      4.87 o
   2   5  11      123.03      114.88      5.96 o
   3   5  11      245.39      245.57      8.71 o
   4   5  11      206.04      198.34      8.37 o
   5   5  11        3.61       -4.50      4.86 o
   6   5  11       50.43       40.98      8.00 o
   7   5  11        8.38        0.21      7.26 o
   8   5  11        3.01       -1.01      9.18 o
  -9   6  11       99.17       91.17     10.26 o
  -8   6  11        6.78        1.29      5.88 o
  -7   6  11      309.84      314.93     11.20 o
  -6   6  11        1.61       -2.67      3.71 o
  -5   6  11       20.71       33.60      4.05 o
  -4   6  11      203.92      232.42      6.71 o
  -3   6  11       39.12       52.54      4.21 o
  -2   6  11      689.17      707.26     11.74 o
  -1   6  11     1603.72     1645.03     20.28 o
   0   6  11       26.81       15.89      4.61 o
   1   6  11      296.47      287.77      8.03 o
   2   6  11      133.55      120.06      6.11 o
   3   6  11      262.75      252.95      8.78 o
   4   6  11       87.23      119.72      7.12 o
   5   6  11       14.57       14.07      5.40 o
   6   6  11        9.54       14.39     10.69 o
   7   6  11       14.69       18.35      7.99 o
  -9   7  11       29.14       19.08      9.37 o
  -8   7  11        9.43        2.52      5.97 o
  -7   7  11        2.11       -4.77      4.77 o
  -6   7  11      492.17      463.76     10.76 o
  -5   7  11       97.12       74.98      4.94 o
  -4   7  11     1010.27      987.50     14.36 o
  -3   7  11       15.59       14.75      3.49 o
  -2   7  11      309.69      263.55      7.21 o
  -1   7  11      407.59      423.55      8.16 o
   0   7  11      667.53      644.64     12.87 o
   1   7  11       11.96        8.53      3.29 o
   2   7  11      176.25      168.78      6.99 o
   3   7  11      180.54      161.81      8.03 o
   4   7  11       20.16       21.03      5.66 o
   5   7  11       55.75       57.25      6.50 o
   6   7  11        0.12        0.26      6.41 o
   7   7  11        0.59       -8.37      8.37 o
  -9   8  11        1.61       21.67     14.55 o
  -8   8  11        9.31        4.04      6.72 o
  -7   8  11      156.71      154.66      9.24 o
  -6   8  11       12.99        8.19      4.41 o
  -5   8  11      124.14      105.11      5.55 o
  -4   8  11       69.81       63.33      4.53 o
  -3   8  11        0.02       -2.85      3.06 o
  -2   8  11      317.51      356.77      8.29 o
  -1   8  11      451.93      423.41      8.87 o
   0   8  11       38.30       30.21      4.50 o
   1   8  11       29.79       25.33      4.12 o
   2   8  11      321.92      282.87      9.70 o
   3   8  11      259.26      264.19     10.10 o
   4   8  11       11.34        4.35      5.66 o
   5   8  11       54.80       65.37      8.13 o
   6   8  11        0.51        6.92      7.55 o
   7   8  11        3.51       -0.50      8.50 o
  -9   9  11        2.28        6.96     11.33 o
  -8   9  11       23.95       26.14      9.39 o
  -7   9  11       69.73       63.36     10.09 o
  -6   9  11        7.96       -0.44      4.31 o
  -5   9  11      275.93      260.62     10.34 o
  -4   9  11       55.39       38.85      4.21 o
  -3   9  11      176.02      172.03      6.22 o
  -2   9  11       15.71       13.75      3.17 o
  -1   9  11       11.22        8.61      3.26 o
   0   9  11      159.10      178.06      6.51 o
   1   9  11       47.75       55.96      4.57 o
   2   9  11      188.39      189.73      7.61 o
   3   9  11       23.04       31.53      5.43 o
   4   9  11       38.59       40.70      6.47 o
   5   9  11        0.00       -5.43      5.43 o
   6   9  11        6.13       14.51      7.46 o
   7   9  11       10.06       13.25      9.42 o
  -8  10  11      141.67      123.39     12.57 o
  -7  10  11       30.02       13.50      8.38 o
  -6  10  11      482.44      447.67     13.48 o
  -5  10  11      169.07      165.17     11.23 o
  -4  10  11        4.98        5.08      4.43 o
  -3  10  11        0.21        0.39      3.42 o
  -2  10  11      118.52      126.75      6.61 o
  -1  10  11      405.47      425.87     10.94 o
   0  10  11      113.42      107.19      5.79 o
   1  10  11      360.27      362.10      9.78 o
   2  10  11      356.87      366.88     11.42 o
   3  10  11       23.87       28.75      5.74 o
   4  10  11       74.33       67.11      8.25 o
   5  10  11       42.79       47.95      8.04 o
   6  10  11       64.82       52.98      9.88 o
   7  10  11       48.32       64.84     11.03 o
  -8  11  11       32.73       42.19     10.47 o
  -7  11  11       56.04       47.55     10.97 o
  -6  11  11      311.10      335.01     12.13 o
  -5  11  11      419.68      389.19     12.45 o
  -4  11  11        6.57        1.08      5.30 o
  -3  11  11       59.79       63.70      6.70 o
  -2  11  11      167.32      201.66      7.94 o
  -1  11  11      112.11      110.26      6.38 o
   0  11  11      456.30      472.22     13.96 o
   1  11  11      203.51      219.72      8.08 o
   2  11  11      155.21      131.15      8.89 o
   3  11  11      106.86      107.96      8.72 o
   4  11  11        7.48        2.06      6.28 o
   5  11  11       43.28       51.70      8.31 o
   6  11  11       52.21       50.50      9.98 o
  -8  12  11        0.72       -6.80      8.24 o
  -7  12  11        0.01        1.57      7.90 o
  -6  12  11       35.25       29.21      6.22 o
  -5  12  11      295.19      283.39     10.89 o
  -4  12  11       50.14       58.68      7.07 o
  -3  12  11       23.29       29.07      5.94 o
  -2  12  11       62.63       48.31      6.21 o
  -1  12  11      771.85      771.04     17.47 o
   0  12  11       11.47        9.13      4.86 o
   1  12  11        3.65        7.43      4.88 o
   2  12  11      308.58      349.69     14.90 o
   3  12  11        4.27        0.14      5.70 o
   4  12  11        2.80        7.08      6.08 o
   5  12  11       78.86       87.85      9.21 o
   6  12  11        5.37        5.92      8.11 o
  -7  13  11       17.28       20.67      8.88 o
  -6  13  11       89.45       78.65      7.59 o
  -5  13  11        0.10        4.14      5.71 o
  -4  13  11       38.22       33.64      9.27 o
  -3  13  11       72.32       83.33      7.41 o
  -2  13  11      473.20      454.62     13.78 o
  -1  13  11       16.18       11.03      5.50 o
   0  13  11        9.30        5.91      4.67 o
   1  13  11       24.79       17.42      4.87 o
   2  13  11        4.10        7.77      5.75 o
   3  13  11        2.18        7.71      5.86 o
   4  13  11        0.28       -5.59      5.67 o
   5  13  11        8.71        6.82      6.66 o
  -7  14  11       23.69       16.92     11.74 o
  -6  14  11       14.08        8.91      6.81 o
  -5  14  11        1.94        1.65      5.77 o
  -4  14  11        2.16       -2.38      7.44 o
  -3  14  11        6.46        8.65      5.88 o
  -2  14  11       89.43       86.04      7.96 o
  -1  14  11      268.23      270.30     10.96 o
   0  14  11       51.10       69.55      5.98 o
   1  14  11       96.18      120.62      6.59 o
   2  14  11       43.32       41.56      6.69 o
   3  14  11       26.83       26.76      6.60 o
   4  14  11        2.73        2.81      6.07 o
   5  14  11        2.75       -4.76      6.20 o
  -6  15  11        7.42        6.59      5.99 o
  -5  15  11        0.03        2.53      6.03 o
  -4  15  11      100.47       74.62      7.61 o
  -3  15  11        5.25       11.23      5.83 o
  -2  15  11       17.45       10.54      6.76 o
  -1  15  11       14.79       14.13      4.94 o
   0  15  11      107.81      105.88      6.70 o
   1  15  11        1.44        1.58      4.18 o
   2  15  11        7.09        4.95      5.53 o
   3  15  11        0.77       11.22      6.05 o
   4  15  11       67.92       81.11      8.72 o
  -5  16  11        5.59        0.53      6.15 o
  -4  16  11        0.59        3.90      5.63 o
  -3  16  11        4.42        4.16      5.49 o
  -2  16  11      103.46      138.88      8.49 o
  -1  16  11       48.04       53.00      6.76 o
   0  16  11       11.90       16.09      5.90 o
   1  16  11        0.44       -5.44      5.44 o
   2  16  11       13.46        4.56      5.41 o
   3  16  11       80.36       76.02      7.98 o
   4  16  11        7.48       16.83      7.36 o
  -5  17  11       19.79       24.75      8.67 o
  -4  17  11       14.07        5.53      5.84 o
  -3  17  11        4.83        3.55      5.33 o
  -2  17  11        0.44        0.40      5.22 o
  -1  17  11        2.68        2.84      4.35 o
   0  17  11        1.73        0.06      4.28 o
   1  17  11       20.95       22.79      5.07 o
   2  17  11        6.76        6.65      4.91 o
   3  17  11       16.16       17.11      6.15 o
  -3  18  11        1.95       -1.71      5.23 o
  -2  18  11       37.06       31.67      4.99 o
  -1  18  11       79.85       87.15      5.96 o
   0  18  11       21.30       31.90      4.99 o
   1  18  11      150.91      161.79      7.62 o
 -10   0  12       14.44        9.31     13.92 o
  -8   0  12      138.91      132.52     14.99 o
  -6   0  12      212.59      254.23     11.92 o
  -4   0  12       78.74       81.50      7.17 o
  -2   0  12      304.73      348.35     13.03 o
   0   0  12        4.44        5.85      5.94 o
   2   0  12      178.21      180.59     13.81 o
   4   0  12       16.28       23.47      7.41 o
   6   0  12      142.02      148.69     15.54 o
   8   0  12        8.39      -10.67     10.67 o
 -10   1  12       22.78       19.08      8.88 o
  -9   1  12       18.79       23.80      8.21 o
  -8   1  12       34.04       35.05      8.31 o
  -7   1  12        0.24       -5.09      5.09 o
  -6   1  12        4.72       -4.01      4.01 o
  -5   1  12       95.97       93.02      5.57 o
  -4   1  12     1452.26     1476.68     19.82 o
  -3   1  12     1079.23     1091.69     17.61 o
  -2   1  12       43.06       67.97      4.96 o
  -1   1  12     1015.71      994.21     16.01 o
   0   1  12      883.88     1024.58     19.68 o
   1   1  12        1.61        3.00      2.95 o
   2   1  12      353.75      330.35     10.41 o
   3   1  12        4.80        5.28      3.65 o
   4   1  12      379.76      401.01     18.98 o
   5   1  12      189.59      191.76     15.24 o
   6   1  12       18.13       25.29      7.70 o
   7   1  12        0.26        7.03      7.60 o
   8   1  12        1.50       -7.85      7.85 o
 -10   2  12        0.72        8.11      8.13 o
  -9   2  12       17.91       16.39      9.05 o
  -8   2  12        2.90       -6.72      6.72 o
  -7   2  12       43.97       29.62      6.60 o
  -6   2  12       29.75       17.65      4.43 o
  -5   2  12      605.25      589.11     10.24 o
  -4   2  12      258.37      250.00      7.87 o
  -3   2  12       59.95       81.49      5.51 o
  -2   2  12      249.54      310.05      8.77 o
  -1   2  12       74.01      120.82      5.83 o
   0   2  12      278.12      238.39      8.80 o
   1   2  12        9.01       12.95      3.51 o
   2   2  12      831.62      783.34     14.66 o
   3   2  12       10.75       21.56      5.84 o
   4   2  12       29.71       56.06      6.00 o
   5   2  12      357.80      358.43     14.20 o
   6   2  12        2.45        2.57      6.55 o
   7   2  12       99.79      128.57     11.12 o
   8   2  12       16.50       14.59      8.93 o
 -10   3  12       36.34       34.24      9.74 o
  -9   3  12        0.73        6.36      7.74 o
  -8   3  12      120.29      126.90     10.64 o
  -7   3  12        0.04       -3.87      5.49 o
  -6   3  12       51.01       44.18      4.51 o
  -5   3  12      101.70      107.06      6.01 o
  -4   3  12      846.56      827.70     14.24 o
  -3   3  12      218.61      191.74      7.27 o
  -2   3  12      488.16      482.30     10.70 o
  -1   3  12      805.50      873.88     14.81 o
   0   3  12       99.76      104.27      6.10 o
   1   3  12        9.96        1.09      3.31 o
   2   3  12      607.10      659.26     13.96 o
   3   3  12      849.11      864.06     16.19 o
   4   3  12        6.46        9.16      4.91 o
   5   3  12      137.73      169.60     13.18 o
   6   3  12        3.08        6.71      7.18 o
   7   3  12       23.11       22.22      8.06 o
   8   3  12        9.96        1.62     11.71 o
  -9   4  12       44.11       50.08      9.35 o
  -8   4  12       31.44       14.12      7.46 o
  -7   4  12       93.73       85.21      8.08 o
  -6   4  12       20.48       16.97      4.57 o
  -5   4  12       66.12       65.91      4.33 o
  -4   4  12      470.53      512.46      9.60 o
  -3   4  12      187.50      195.78      7.38 o
  -2   4  12      155.58      173.13      6.86 o
  -1   4  12       30.97       36.37      4.43 o
   0   4  12       13.02       16.62      4.30 o
   1   4  12      130.08      149.44      6.08 o
   2   4  12        0.57        4.77      3.83 o
   3   4  12       34.22       47.93      5.35 o
   4   4  12       16.40       16.96      5.29 o
   5   4  12      610.06      618.85     16.18 o
   6   4  12        0.44       -6.50      6.50 o
   7   4  12       43.96       38.39      8.81 o
  -9   5  12        8.64        6.72      8.90 o
  -8   5  12        0.83       -6.22      6.45 o
  -7   5  12       66.01       44.04      7.06 o
  -6   5  12       15.45       16.41      4.09 o
  -5   5  12      101.44       91.46      4.91 o
  -4   5  12      683.23      748.60     11.67 o
  -3   5  12       34.79       35.56      4.04 o
  -2   5  12     3015.98     3054.03     36.62 o
  -1   5  12      450.19      385.07      9.78 o
   0   5  12      709.33      681.52     16.08 o
   1   5  12       49.26       35.83      4.70 o
   2   5  12      901.68      856.37     15.42 o
   3   5  12      253.44      255.10      8.94 o
   4   5  12      168.45      181.16      8.51 o
   5   5  12       26.72       28.77      6.69 o
   6   5  12        5.52       14.89     11.03 o
   7   5  12        9.69       12.47      8.73 o
  -9   6  12        0.05       -9.33      9.33 o
  -8   6  12        3.74       -1.07      6.15 o
  -7   6  12        1.24       -5.46      5.46 o
  -6   6  12      140.62      139.76      6.58 o
  -5   6  12      396.33      451.42     11.47 o
  -4   6  12        2.01        2.51      3.37 o
  -3   6  12        8.22        3.15      4.62 o
  -2   6  12       17.52       33.54      5.05 o
  -1   6  12     1126.77     1137.52     16.13 o
   0   6  12      471.66      415.56     11.86 o
   1   6  12      355.03      325.62      8.57 o
   2   6  12        6.34        8.60      4.44 o
   3   6  12      636.26      669.56     14.24 o
   4   6  12      113.68       96.33      6.95 o
   5   6  12       46.52       61.40      7.48 o
   6   6  12        4.36       -0.94      6.83 o
   7   6  12        0.74      -16.57     17.59 o
  -9   7  12       87.59       59.81     14.34 o
  -8   7  12       21.79       16.90      8.60 o
  -7   7  12        5.62       17.07      6.35 o
  -6   7  12        3.06       -3.60      3.60 o
  -5   7  12      232.00      215.03      7.18 o
  -4   7  12      900.43      853.96     13.51 o
  -3   7  12        4.96        2.59      3.57 o
  -2   7  12      249.51      231.84      7.37 o
  -1   7  12       44.39       40.01      4.11 o
   0   7  12      253.05      246.97      8.47 o
   1   7  12     1376.53     1360.88     18.66 o
   2   7  12       12.36       32.42      5.67 o
   3   7  12      465.91      517.96     13.55 o
   4   7  12       81.89       63.13      6.97 o
   5   7  12      182.16      179.61      9.76 o
   6   7  12       26.08       23.41      8.85 o
   7   7  12        3.02        7.18      9.32 o
  -9   8  12        2.51        1.05     26.85 o
  -8   8  12       12.47        1.46      8.72 o
  -7   8  12        0.00        3.13      5.79 o
  -6   8  12      217.28      224.01      8.21 o
  -5   8  12       19.62       13.38      4.47 o
  -4   8  12        2.70        0.44      3.74 o
  -3   8  12        1.77       -0.86      3.39 o
  -2   8  12      151.82      154.75      6.13 o
  -1   8  12       45.84       49.88      4.34 o
   0   8  12       36.32       26.55      4.28 o
   1   8  12        1.19        9.66      4.39 o
   2   8  12     1056.06     1110.30     19.80 o
   3   8  12       10.10       15.67      5.44 o
   4   8  12      206.81      184.81      9.32 o
   5   8  12      119.76      107.68      9.61 o
   6   8  12        6.70       -3.61     13.34 o
   7   8  12        0.00        3.28     10.61 o
  -9   9  12       39.83       39.86     18.43 o
  -8   9  12       33.30       15.13      8.91 o
  -7   9  12        7.91        0.90      7.42 o
  -6   9  12        3.05        1.59      4.67 o
  -5   9  12      407.45      431.92     10.54 o
  -4   9  12       28.42       22.86      4.45 o
  -3   9  12      361.58      334.82      8.62 o
  -2   9  12      224.44      208.31      6.34 o
  -1   9  12      181.36      184.45      6.51 o
   0   9  12        2.43        3.71      3.54 o
   1   9  12     1369.30     1350.54     18.79 o
   2   9  12      833.70      858.54     15.70 o
   3   9  12       13.18       14.98      6.00 o
   4   9  12       93.65       93.60     10.89 o
   5   9  12       51.58       45.08     10.76 o
   6   9  12        1.61       -7.36      7.36 o
  -8  10  12       22.98       13.18      8.88 o
  -7  10  12       31.97       28.27      8.99 o
  -6  10  12      282.99      253.81     10.63 o
  -5  10  12       17.48       22.10      5.75 o
  -4  10  12      456.16      464.26     13.04 o
  -3  10  12       94.18      107.47      6.71 o
  -2  10  12       21.92       27.13      6.48 o
  -1  10  12       64.73       63.98      5.88 o
   0  10  12       68.80       62.40      5.46 o
   1  10  12      136.08      120.84      6.94 o
   2  10  12        5.69        9.59      5.41 o
   3  10  12      477.17      492.33     15.84 o
   4  10  12       56.29       62.65      8.07 o
   5  10  12       23.02       15.65      8.49 o
   6  10  12        1.70      -10.59     10.59 o
  -8  11  12       38.19       43.60     10.22 o
  -7  11  12        3.75       -2.79      7.51 o
  -6  11  12       23.12       19.23      5.99 o
  -5  11  12        7.03        4.56      5.30 o
  -4  11  12       16.73       10.64      5.61 o
  -3  11  12      132.79      132.73      9.69 o
  -2  11  12       36.99       38.43      6.28 o
  -1  11  12      657.68      627.58     14.07 o
   0  11  12       50.45       58.63      6.29 o
   1  11  12       39.58       53.83      6.47 o
   2  11  12      676.46      684.19     17.99 o
   3  11  12      125.39      113.54     13.32 o
   4  11  12       28.25       29.06      7.38 o
   5  11  12        0.00        0.17      6.61 o
   6  11  12       38.89       40.81     12.94 o
  -7  12  12       78.96       96.06     12.81 o
  -6  12  12      122.14      135.01      8.74 o
  -5  12  12       81.56       78.86      7.95 o
  -4  12  12      219.54      240.22     11.00 o
  -3  12  12        1.95       -5.29      5.29 o
  -2  12  12      542.90      451.70     14.05 o
  -1  12  12        0.30       -0.83      5.35 o
   0  12  12       58.68       40.27      5.77 o
   1  12  12      141.19      158.83      8.54 o
   2  12  12      143.27      137.07      9.24 o
   3  12  12        5.94        8.99      6.09 o
   4  12  12      177.90      142.52     10.20 o
   5  12  12       54.21       53.16      8.52 o
  -7  13  12        4.26       -5.91      7.98 o
  -6  13  12       35.67       39.03      6.89 o
  -5  13  12        3.42       -5.42      5.42 o
  -4  13  12       86.14       72.03      7.62 o
  -3  13  12      445.68      444.26     14.30 o
  -2  13  12        2.86        4.74      5.74 o
  -1  13  12        0.10        0.05      5.65 o
   0  13  12       51.95       63.35      7.82 o
   1  13  12      390.00      383.02     10.93 o
   2  13  12      122.76      158.82      9.60 o
   3  13  12       58.41       56.98      9.14 o
   4  13  12       32.36       19.52      6.90 o
   5  13  12        0.40       -6.38      6.38 o
  -6  14  12        8.14       17.67      6.05 o
  -5  14  12        2.12       -6.12      6.12 o
  -4  14  12       88.58       93.57      8.30 o
  -3  14  12       14.26        0.48      5.56 o
  -2  14  12       38.72       26.62      6.16 o
  -1  14  12       66.28       64.17      6.17 o
   0  14  12      112.07       97.66      6.99 o
   1  14  12       12.43       16.50      4.87 o
   2  14  12        5.03        5.23      5.74 o
   3  14  12       19.20       11.42      6.17 o
   4  14  12        0.19       -0.52      6.47 o
  -6  15  12        2.56       -5.33      6.31 o
  -5  15  12       54.11       59.06      8.76 o
  -4  15  12        1.16       -1.11      6.26 o
  -3  15  12      171.25      185.62     12.89 o
  -2  15  12        7.49        2.30      7.32 o
  -1  15  12       28.04       43.58      5.84 o
   0  15  12       26.80       23.85      5.27 o
   1  15  12       35.41       36.77      5.28 o
   2  15  12       17.48       15.28      6.33 o
   3  15  12       26.18       16.58      6.73 o
   4  15  12        3.80       -2.05      6.13 o
  -5  16  12       45.69       47.87      7.55 o
  -4  16  12        5.75       19.32      6.35 o
  -3  16  12       34.18       38.31      7.11 o
  -2  16  12        0.19       -5.11      7.32 o
  -1  16  12       48.28       48.00      5.79 o
   0  16  12       10.07       -3.22      4.71 o
   1  16  12       55.53       68.47      6.43 o
   2  16  12        1.22        0.69      5.14 o
   3  16  12       15.70       12.92      6.50 o
  -4  17  12        3.04       11.03      6.12 o
  -3  17  12        2.46        3.04      5.52 o
  -2  17  12        8.80        7.44      4.91 o
  -1  17  12       77.31       83.52      6.47 o
   0  17  12       62.55       84.64      6.66 o
   1  17  12        0.04        6.85      4.98 o
   2  17  12       24.16       14.03      5.70 o
  -2  18  12        1.45       -4.56      4.56 o
  -1  18  12       13.59       12.48      5.20 o
   0  18  12       68.38       68.14      6.11 o
  -9   0  13       98.06       75.67     14.50 o
  -7   0  13       93.90       59.26     11.55 o
  -5   0  13      215.57      245.36     12.74 o
  -3   0  13        3.00       -5.02      5.02 o
  -1   0  13      507.75      468.47     21.02 o
   1   0  13     2350.88     2176.28     48.25 o
   3   0  13      598.43      601.72     26.38 o
   5   0  13       73.33      100.23     13.84 o
   7   0  13       38.46       43.50     25.27 o
  -9   1  13       25.66       10.66      8.02 o
  -8   1  13        0.03       -6.61      6.61 o
  -7   1  13        6.90        7.09      6.53 o
  -6   1  13      363.46      371.37     10.27 o
  -5   1  13      120.82      101.40      5.90 o
  -4   1  13        2.14        9.66      3.66 o
  -3   1  13       18.40        3.88      4.06 o
  -2   1  13       87.51       82.24      5.55 o
  -1   1  13      707.71      717.46     13.61 o
   0   1  13     1504.99     1548.31     26.94 o
   1   1  13       77.40      110.90      9.88 o
   2   1  13      259.49      245.12      9.50 o
   3   1  13        8.74        5.98      4.12 o
   4   1  13      101.75       98.49      8.02 o
   5   1  13        5.02        1.41      6.75 o
   6   1  13       35.05       43.03      8.75 o
   7   1  13       11.79        5.24     11.22 o
  -9   2  13        5.63       -6.96      6.96 o
  -8   2  13      191.37      199.85     12.49 o
  -7   2  13       55.07       35.58      6.95 o
  -6   2  13        9.56        1.36      4.15 o
  -5   2  13        4.09        7.90      3.37 o
  -4   2  13        2.79       -2.33      3.41 o
  -3   2  13      332.51      376.55     10.20 o
  -2   2  13       13.97       22.58      4.22 o
  -1   2  13      129.69      162.91      6.89 o
   0   2  13      762.22      759.24     15.19 o
   1   2  13      342.12      376.60      9.37 o
   2   2  13       61.57       58.09      5.55 o
   3   2  13      140.94      155.93     13.84 o
   4   2  13       50.38       59.23      7.15 o
   5   2  13        4.49       -2.63      7.32 o
   6   2  13        6.94       14.08      7.51 o
   7   2  13        7.38       16.53      7.99 o
  -9   3  13        6.99        4.11      7.47 o
  -8   3  13      105.60       83.98      9.71 o
  -7   3  13       37.13       43.97      7.15 o
  -6   3  13      197.71      203.21     11.28 o
  -5   3  13       26.45       21.86      3.39 o
  -4   3  13      159.53      153.15      6.77 o
  -3   3  13      303.91      287.83      9.10 o
  -2   3  13       12.99       10.86      3.99 o
  -1   3  13     2345.87     2210.85     28.82 o
   0   3  13       48.76       60.41      5.79 o
   1   3  13      210.93      225.98      8.12 o
   2   3  13       11.83       11.11      4.36 o
   3   3  13      152.91      173.93      8.05 o
   4   3  13        0.11       -1.06      5.36 o
   5   3  13       76.69       91.84      9.07 o
   6   3  13       14.68       24.68      7.88 o
   7   3  13        0.18        0.22      7.63 o
  -9   4  13        0.82       -1.30      7.51 o
  -8   4  13        0.04       -6.46      6.46 o
  -7   4  13       36.81       19.12      6.43 o
  -6   4  13      541.00      535.73     12.92 o
  -5   4  13      387.04      358.79      8.54 o
  -4   4  13       40.58       43.00      4.12 o
  -3   4  13       34.11       38.05      4.85 o
  -2   4  13      144.51      122.15      6.34 o
  -1   4  13      641.27      637.91     12.84 o
   0   4  13     1318.02     1256.11     24.66 o
   1   4  13      135.07      148.98      6.38 o
   2   4  13       40.84       39.24      5.03 o
   3   4  13      282.91      317.32     13.37 o
   4   4  13       91.23       84.61      7.89 o
   5   4  13        3.21        9.80      7.04 o
   6   4  13        1.11       -3.88      6.56 o
   7   4  13        0.00        0.38      7.77 o
  -9   5  13        0.14        2.30      7.55 o
  -8   5  13        1.68       -6.38      6.38 o
  -7   5  13       10.54       -2.05      5.58 o
  -6   5  13      109.98      102.25      7.54 o
  -5   5  13       81.49       87.96      5.12 o
  -4   5  13       91.23       91.77      5.01 o
  -3   5  13       42.02       34.92      4.98 o
  -2   5  13       11.48        8.36      4.17 o
  -1   5  13      464.25      467.07     11.12 o
   0   5  13        0.75       -0.98      4.47 o
   1   5  13      644.89      659.36     12.42 o
   2   5  13        2.99        4.99      4.34 o
   3   5  13      741.66      723.99     15.21 o
   4   5  13      132.23      121.77      8.62 o
   5   5  13      171.87      196.32     11.69 o
   6   5  13        0.02       -6.52      9.46 o
   7   5  13        3.32        2.75      7.79 o
  -9   6  13        8.03        4.99      7.57 o
  -8   6  13        4.16       -3.88      6.95 o
  -7   6  13       55.13       72.29      7.92 o
  -6   6  13        2.88       -3.76      3.76 o
  -5   6  13      249.12      239.33      9.89 o
  -4   6  13      150.74      156.43      7.34 o
  -3   6  13      925.44      938.90     17.53 o
  -2   6  13      443.41      459.51     10.92 o
  -1   6  13     2143.86     2047.88     25.10 o
   0   6  13      102.19      103.76      7.40 o
   1   6  13      372.87      339.19     10.58 o
   2   6  13        1.58        4.51      4.32 o
   3   6  13       29.89       37.18      6.77 o
   4   6  13       81.16      108.91      8.34 o
   5   6  13       40.47       37.83      7.80 o
   6   6  13       14.46       -3.19      9.30 o
   7   6  13        0.57       -2.86     10.58 o
  -9   7  13      171.08      174.93     25.55 o
  -8   7  13        3.22       -2.76      6.83 o
  -7   7  13      108.30      128.99     10.61 o
  -6   7  13       41.54       33.05      4.87 o
  -5   7  13      108.81      132.57      6.71 o
  -4   7  13      209.24      209.29      7.71 o
  -3   7  13        2.90       -1.41      4.60 o
  -2   7  13     1030.05      966.43     19.07 o
  -1   7  13        8.33        8.81      3.92 o
   0   7  13      909.94      919.89     22.56 o
   1   7  13       65.37       77.62      5.97 o
   2   7  13      286.60      276.45     10.27 o
   3   7  13      152.24      174.66     11.39 o
   4   7  13      195.98      215.89     10.13 o
   5   7  13        3.14        5.89      8.43 o
   6   7  13        2.37        5.95      8.47 o
   7   7  13        1.16       -6.88     13.96 o
  -9   8  13        0.56       11.32     14.47 o
  -8   8  13        6.82       -7.96      7.96 o
  -7   8  13       72.05       55.49     11.34 o
  -6   8  13      204.09      159.78      7.39 o
  -5   8  13       37.28       53.80      5.36 o
  -4   8  13      159.41      138.01      7.37 o
  -3   8  13       64.06       74.59      5.24 o
  -2   8  13       35.08       37.17      4.45 o
  -1   8  13      103.06       99.91      5.62 o
   0   8  13      255.03      283.53     14.31 o
   1   8  13      725.12      725.71     14.27 o
   2   8  13        0.22        1.28      4.76 o
   3   8  13      621.73      573.35     16.72 o
   4   8  13        1.04        6.39      6.50 o
   5   8  13        3.97       -7.98      8.07 o
   6   8  13        7.53       -5.31      8.12 o
  -8   9  13       13.32       20.64      9.40 o
  -7   9  13        0.90       -1.58      7.83 o
  -6   9  13       65.56       68.78      6.33 o
  -5   9  13       26.25       19.51      5.03 o
  -4   9  13        0.29       -1.99      4.45 o
  -3   9  13        8.37       11.15      4.09 o
  -2   9  13        4.20        5.46      3.56 o
  -1   9  13       13.96       21.17      4.20 o
   0   9  13      514.82      514.70     10.34 o
   1   9  13      108.31      114.94      6.34 o
   2   9  13        0.04       -5.12      5.19 o
   3   9  13       19.68       21.78      6.46 o
   4   9  13       35.41       38.42      7.49 o
   5   9  13       31.06       25.87      9.58 o
   6   9  13        0.04       -2.19      9.46 o
  -8  10  13        1.87       -2.44      8.60 o
  -7  10  13       11.90        6.27      8.08 o
  -6  10  13        0.03        0.91      7.39 o
  -5  10  13       38.04       20.75      5.80 o
  -4  10  13       23.10       13.52      5.22 o
  -3  10  13      471.59      473.94     12.76 o
  -2  10  13      109.92      127.85      7.39 o
  -1  10  13       32.21       37.09      5.67 o
   0  10  13      139.09      156.83      8.06 o
   1  10  13       46.14       44.75      5.68 o
   2  10  13      112.26      111.62      8.81 o
   3  10  13       16.91       23.74      5.87 o
   4  10  13       55.48       45.18      8.08 o
   5  10  13        5.91        3.41      8.25 o
   6  10  13        1.77       -7.66      7.66 o
  -8  11  13       44.43       50.23     10.86 o
  -7  11  13        0.09       -7.32      7.32 o
  -6  11  13        1.08       -4.62      5.44 o
  -5  11  13       50.98       44.13      8.64 o
  -4  11  13      121.28      142.26      9.21 o
  -3  11  13      478.01      463.60     14.78 o
  -2  11  13      389.35      370.17     13.05 o
  -1  11  13       53.33       69.47     10.18 o
   0  11  13      311.14      329.34     14.46 o
   1  11  13      118.17       90.64      7.58 o
   2  11  13       12.67        6.94      6.08 o
   3  11  13        0.01        2.58      6.10 o
   4  11  13        0.70       -6.08      6.08 o
   5  11  13        2.52       -4.94      7.77 o
  -7  12  13       53.99       61.41     10.39 o
  -6  12  13      106.39      120.01      9.61 o
  -5  12  13       21.04       11.40      6.43 o
  -4  12  13      386.87      392.59     15.95 o
  -3  12  13      116.18      133.81      9.06 o
  -2  12  13      678.86      632.99     17.15 o
  -1  12  13      316.37      297.23     12.25 o
   0  12  13      260.17      218.99      9.47 o
   1  12  13       18.15       16.41      5.57 o
   2  12  13       18.76        5.95      6.04 o
   3  12  13       83.96       90.10      8.81 o
   4  12  13       28.49       28.19      7.63 o
   5  12  13       19.84        6.60      8.02 o
  -7  13  13       21.63        6.88      8.08 o
  -6  13  13       43.00       36.34      7.47 o
  -5  13  13        2.61       -5.58      5.58 o
  -4  13  13       67.14       85.02      8.14 o
  -3  13  13        2.15       -4.29      5.52 o
  -2  13  13        9.45       15.08      6.28 o
  -1  13  13        7.79        8.09      5.91 o
   0  13  13       17.44        2.39      4.86 o
   1  13  13       22.44       24.53      5.23 o
   2  13  13        0.62        5.24      6.08 o
   3  13  13       61.70       56.14      7.88 o
   4  13  13       59.79       67.22      8.75 o
  -6  14  13       39.61       25.21      7.36 o
  -5  14  13        6.25        4.32      6.24 o
  -4  14  13      200.54      223.03     11.07 o
  -3  14  13        6.95       -6.52      6.52 o
  -2  14  13      184.60      186.50     10.13 o
  -1  14  13        2.00        1.23      4.90 o
   0  14  13       45.82       56.73      6.37 o
   1  14  13       47.80       52.08      5.89 o
   2  14  13       39.88       36.49      7.15 o
   3  14  13       57.95       70.93      8.36 o
   4  14  13       15.53       17.69      7.13 o
  -5  15  13        0.16       -2.60      6.06 o
  -4  15  13        2.47       -5.74      5.74 o
  -3  15  13        8.71        2.24      7.47 o
  -2  15  13        8.50        8.49      5.71 o
  -1  15  13       33.72       46.84      6.01 o
   0  15  13       81.79       74.11      6.73 o
   1  15  13        9.87       14.36      6.97 o
   2  15  13        1.37        9.65      8.63 o
   3  15  13        1.86       -5.88      5.88 o
  -4  16  13        6.49        3.26      6.35 o
  -3  16  13       11.41        5.66      5.95 o
  -2  16  13        0.01        2.14      5.72 o
  -1  16  13        6.91       -2.94      4.58 o
   0  16  13        0.01        0.25      5.15 o
   1  16  13       17.38       20.19      8.82 o
   2  16  13       51.70       55.66      6.88 o
  -3  17  13        0.00        9.09      5.98 o
  -2  17  13        0.07        1.31      4.86 o
  -1  17  13        3.33        9.18      5.10 o
   0  17  13        2.82        4.94      4.67 o
   1  17  13       95.27      110.37      7.60 o
  -8   0  14       53.95       64.64     13.09 o
  -6   0  14        9.10       11.34      7.31 o
  -4   0  14        0.08       -0.46      5.78 o
  -2   0  14      623.06      654.40     19.21 o
   0   0  14       52.26       38.54      9.06 o
   2   0  14      824.02      769.72     21.90 o
   4   0  14     1116.22     1148.18     36.10 o
   6   0  14        0.30        0.81      9.84 o
  -9   1  14       19.04       23.55      8.24 o
  -8   1  14       41.78       42.93     10.83 o
  -7   1  14      277.06      291.70     13.66 o
  -6   1  14      125.93      147.20      8.38 o
  -5   1  14      255.34      231.78      8.08 o
  -4   1  14       66.14       54.01      5.72 o
  -3   1  14      205.20      204.63      8.12 o
  -2   1  14        2.00       11.06      4.12 o
  -1   1  14      180.22      188.59      7.54 o
   0   1  14       53.91       65.71      6.03 o
   1   1  14      735.05      750.38     14.53 o
   2   1  14      380.94      393.19     12.19 o
   3   1  14      135.05      151.94      8.55 o
   4   1  14      402.57      465.46     16.15 o
   5   1  14       22.44       12.60      7.13 o
   6   1  14        2.55       -2.30      7.11 o
   7   1  14        6.72       -7.21      7.21 o
  -9   2  14       66.16       62.62     14.71 o
  -8   2  14       23.23       29.09      8.23 o
  -7   2  14       21.25       33.43     10.56 o
  -6   2  14       48.79       65.92      7.36 o
  -5   2  14       23.41       18.21      4.42 o
  -4   2  14      152.97      127.94      7.33 o
  -3   2  14      744.68      797.33     15.47 o
  -2   2  14       48.06       62.76      5.58 o
  -1   2  14      135.76      147.75      6.96 o
   0   2  14      237.28      232.63      9.07 o
   1   2  14       12.21       17.56      4.05 o
   2   2  14       16.17       10.23      5.40 o
   3   2  14       34.88       36.60      5.69 o
   4   2  14       26.63       35.59      7.44 o
   5   2  14        7.25        6.94      6.86 o
   6   2  14        7.50        2.28      7.19 o
   7   2  14        0.01       -2.90      7.71 o
  -9   3  14       31.79       26.02      8.81 o
  -8   3  14       80.97       90.89      9.88 o
  -7   3  14        3.52        3.12      6.83 o
  -6   3  14       11.07       12.81      5.92 o
  -5   3  14      525.91      587.16     11.65 o
  -4   3  14      277.56      294.64      9.92 o
  -3   3  14       15.46       17.85      4.80 o
  -2   3  14      105.38      104.16      6.29 o
  -1   3  14       15.45       21.02      4.29 o
   0   3  14       16.96       28.38      5.14 o
   1   3  14       85.87       68.28      5.28 o
   2   3  14      210.88      192.65      8.15 o
   3   3  14      208.24      220.79      9.17 o
   4   3  14      184.30      181.39     10.93 o
   5   3  14        9.73       16.70      7.26 o
   6   3  14        1.01       -0.17      7.22 o
   7   3  14        3.54       10.68      8.48 o
  -9   4  14        8.28       -3.68      8.94 o
  -8   4  14        0.23       -3.79      6.69 o
  -7   4  14        0.07        1.93      5.92 o
  -6   4  14      253.11      234.15     10.79 o
  -5   4  14      778.14      792.95     13.10 o
  -4   4  14       12.77        5.02      4.70 o
  -3   4  14     1063.35     1036.58     18.04 o
  -2   4  14        6.31        5.40      4.16 o
  -1   4  14        8.78        4.39      3.94 o
   0   4  14      146.99      136.22      7.26 o
   1   4  14      253.80      264.80      8.42 o
   2   4  14        2.37        0.00      4.06 o
   3   4  14      658.36      629.87     15.98 o
   4   4  14       21.63       28.99      7.42 o
   5   4  14        2.92       -4.73      6.74 o
   6   4  14        0.54       -0.76      7.26 o
   7   4  14        3.55        9.46      8.26 o
  -9   5  14       28.04       21.65      8.56 o
  -8   5  14       21.34       33.46      8.15 o
  -7   5  14        1.33       -5.71      5.71 o
  -6   5  14        8.37       26.29      6.37 o
  -5   5  14      518.79      443.49     10.93 o
  -4   5  14       87.78       74.45      5.67 o
  -3   5  14      288.21      260.92      8.98 o
  -2   5  14        0.09       -3.90      3.90 o
  -1   5  14        1.91        5.26      3.82 o
   0   5  14        8.18        7.31      6.04 o
   1   5  14       38.05       34.84      4.68 o
   2   5  14       12.08       18.56      4.90 o
   3   5  14      238.82      236.68     10.49 o
   4   5  14       81.24       91.85     11.50 o
   5   5  14       13.32        1.97      6.94 o
   6   5  14      109.96      118.59     10.89 o
  -9   6  14        0.38       -7.17      7.17 o
  -8   6  14        6.25        5.52      7.34 o
  -7   6  14        1.63       -1.51      5.57 o
  -6   6  14       35.27       21.73      6.16 o
  -5   6  14        1.76        2.41      4.30 o
  -4   6  14      574.58      598.41     12.40 o
  -3   6  14        1.54        5.13      3.95 o
  -2   6  14        1.28        4.18      4.32 o
  -1   6  14      850.00      829.86     14.18 o
   0   6  14       50.79       40.68      5.62 o
   1   6  14        6.61       10.38      4.17 o
   2   6  14        4.39        9.64      4.59 o
   3   6  14       53.94       69.41      7.30 o
   4   6  14      123.03      160.74     10.77 o
   5   6  14      103.82      107.89     10.11 o
   6   6  14        2.10        5.41      9.11 o
  -9   7  14       53.62       91.35     23.41 o
  -8   7  14        9.04       12.17      8.52 o
  -7   7  14        3.97        8.44      6.24 o
  -6   7  14       76.44      114.41      7.03 o
  -5   7  14      130.90      142.47      7.01 o
  -4   7  14      357.24      393.87     11.09 o
  -3   7  14      612.91      581.24     12.02 o
  -2   7  14       13.13       10.69      4.25 o
  -1   7  14      118.93      127.40      6.21 o
   0   7  14       79.54       87.83      6.73 o
   1   7  14        0.10       -3.97      3.97 o
   2   7  14       57.59       58.81      6.44 o
   3   7  14        8.84       13.83      5.58 o
   4   7  14      581.88      594.39     16.11 o
   5   7  14       19.91        7.19      8.31 o
   6   7  14       51.64       65.25     11.06 o
  -8   8  14       16.86        4.19     16.85 o
  -7   8  14        8.13        0.09      7.42 o
  -6   8  14       45.08       41.96      5.81 o
  -5   8  14       25.32       20.50      4.83 o
  -4   8  14     1279.68     1296.36     20.91 o
  -3   8  14       14.49       11.46      4.71 o
  -2   8  14      149.48      128.62      6.41 o
  -1   8  14        3.17        2.02      3.95 o
   0   8  14      419.00      411.62     10.90 o
   1   8  14       27.64       15.12      5.37 o
   2   8  14      203.54      236.66      9.74 o
   3   8  14        3.33       10.17      6.46 o
   4   8  14       20.27       49.04      8.21 o
   5   8  14        4.34        6.39     10.78 o
   6   8  14        0.33        5.81      8.67 o
  -8   9  14        8.38        3.78     10.72 o
  -7   9  14       22.83       15.47      8.74 o
  -6   9  14        9.53        7.77      5.94 o
  -5   9  14       40.82       32.69      5.87 o
  -4   9  14       49.18       47.41      6.27 o
  -3   9  14      315.78      303.30      9.68 o
  -2   9  14       40.22       36.77      4.84 o
  -1   9  14      376.54      327.01      9.88 o
   0   9  14      157.36      165.44      7.14 o
   1   9  14       33.68       24.68      5.73 o
   2   9  14        3.33        6.38      6.08 o
   3   9  14       24.26       24.01      6.86 o
   4   9  14        2.44       -2.13      6.69 o
   5   9  14       16.00       -2.58     10.36 o
   6   9  14        0.00       11.13     17.16 o
  -8  10  14       18.27        5.60      9.14 o
  -7  10  14        4.06        8.41      8.10 o
  -6  10  14       80.22       93.40      8.64 o
  -5  10  14       52.66       56.09      7.52 o
  -4  10  14       74.74       72.13      7.87 o
  -3  10  14       27.54       52.72      6.47 o
  -2  10  14       63.55       51.29      6.41 o
  -1  10  14      698.78      745.35     16.56 o
   0  10  14      385.45      377.56     11.42 o
   1  10  14        0.82        4.43      4.71 o
   2  10  14        9.96       10.81      5.63 o
   3  10  14        6.80        2.15      6.18 o
   4  10  14        2.64       -7.37      7.37 o
   5  10  14       12.33       -6.83      7.76 o
  -7  11  14        0.02       12.58      8.56 o
  -6  11  14      160.59      160.06     10.42 o
  -5  11  14        4.58        5.66      7.66 o
  -4  11  14        0.48       -4.22      5.77 o
  -3  11  14       27.74       30.39      6.88 o
  -2  11  14       12.75       24.59      7.81 o
  -1  11  14      143.01      137.37      9.36 o
   0  11  14        2.49        9.61      5.42 o
   1  11  14      167.64      157.19      8.81 o
   2  11  14       22.05       -0.45      7.01 o
   3  11  14       66.71       61.38      8.38 o
   4  11  14        4.33       -6.33      9.53 o
   5  11  14        7.64       18.74      8.96 o
  -7  12  14        0.00       -7.22      7.86 o
  -6  12  14       53.58       52.71      9.14 o
  -5  12  14      101.86       98.93     10.90 o
  -4  12  14       92.44       77.56      8.23 o
  -3  12  14       46.50       46.74      7.32 o
  -2  12  14       41.74       40.61      7.49 o
  -1  12  14        8.12        1.50      5.72 o
   0  12  14       33.23       41.84      6.18 o
   1  12  14       39.87       38.12      5.95 o
   2  12  14        2.64       -2.42      5.99 o
   3  12  14        7.03        3.81      6.59 o
   4  12  14        5.60        1.84      6.89 o
  -6  13  14       19.17       13.33      7.21 o
  -5  13  14      154.11      148.81     10.23 o
  -4  13  14       15.10       19.75      6.85 o
  -3  13  14        2.89        7.62      6.29 o
  -2  13  14       10.38       19.75      6.44 o
  -1  13  14       23.14       35.18      6.64 o
   0  13  14        1.74       -0.32      4.91 o
   1  13  14       49.79       67.65      6.47 o
   2  13  14       50.29       58.26      9.48 o
   3  13  14       10.31       10.51      6.72 o
   4  13  14        0.92        3.48      6.78 o
  -6  14  14       20.26       20.94      8.65 o
  -5  14  14        3.84        5.00      6.61 o
  -4  14  14      245.82      243.11     11.92 o
  -3  14  14       17.32       11.62      6.57 o
  -2  14  14       46.54       55.03      7.67 o
  -1  14  14       19.16       14.07      5.37 o
   0  14  14       54.24       76.19      7.06 o
   1  14  14        7.31        5.54      5.02 o
   2  14  14        3.77        6.27      6.16 o
   3  14  14       16.82       23.33      7.23 o
  -5  15  14       23.22        7.30      6.77 o
  -4  15  14        1.01        5.02      6.52 o
  -3  15  14       15.84       14.82      6.47 o
  -2  15  14       27.59       25.87      6.67 o
  -1  15  14       41.91       42.53      6.23 o
   0  15  14        2.73        7.13      5.39 o
   1  15  14      141.06      113.13      7.39 o
   2  15  14       16.57       24.20      6.18 o
  -4  16  14        9.64       10.09      6.72 o
  -3  16  14        1.54        6.82      6.36 o
  -2  16  14       44.74       38.39      7.12 o
  -1  16  14        0.29       -3.20      4.94 o
   0  16  14       39.76       41.26      5.91 o
   1  16  14       20.04       38.25      6.42 o
  -2  17  14        7.56       10.51      6.16 o
  -1  17  14        5.15        7.46      5.27 o
  -9   0  15        1.35        7.42     18.39 o
  -7   0  15       82.08       75.29     14.83 o
  -5   0  15      992.17     1018.36     29.47 o
  -3   0  15      224.14      215.24     12.26 o
  -1   0  15        0.79        5.50      5.86 o
   1   0  15       52.88       64.83      8.47 o
   3   0  15       63.04       64.71     11.73 o
   5   0  15       18.76       21.31     11.69 o
  -9   1  15        0.90       -6.63      6.63 o
  -8   1  15        0.59        3.54      7.24 o
  -7   1  15       15.83        0.27      6.67 o
  -6   1  15        1.21        9.96      6.21 o
  -5   1  15      137.74      142.69      7.79 o
  -4   1  15      388.68      379.61     11.44 o
  -3   1  15        1.23        4.47      4.50 o
  -2   1  15     1172.60     1129.82     19.27 o
  -1   1  15      205.90      211.20      8.40 o
   0   1  15      156.03      133.47      7.85 o
   1   1  15      128.56      134.09      8.07 o
   2   1  15      130.11      101.69      7.67 o
   3   1  15       38.91       38.71      7.64 o
   4   1  15       23.25       27.68      7.85 o
   5   1  15       16.89        4.52      7.53 o
   6   1  15        6.48       21.47      8.49 o
  -9   2  15        0.62        0.90      7.35 o
  -8   2  15        2.73       15.99      7.46 o
  -7   2  15        7.97       10.64      8.63 o
  -6   2  15        0.60       -0.47      5.43 o
  -5   2  15        5.87       26.41      5.04 o
  -4   2  15      616.56      529.75     14.67 o
  -3   2  15      280.10      298.70     11.35 o
  -2   2  15      281.26      304.48      9.97 o
  -1   2  15       21.77       25.32      4.82 o
   0   2  15       91.28       67.24      6.39 o
   1   2  15       16.45       10.99      4.44 o
   2   2  15       41.90       37.99      6.90 o
   3   2  15        1.95       -5.65     12.36 o
   4   2  15        0.91       -2.23      6.85 o
   5   2  15        2.82       10.19      7.53 o
   6   2  15       16.46       18.12      8.21 o
  -9   3  15       15.16       -5.50      7.19 o
  -8   3  15        1.40        4.93      7.22 o
  -7   3  15        5.76       -6.02      6.38 o
  -6   3  15       25.77       13.61      6.16 o
  -5   3  15      148.39      135.94      7.47 o
  -4   3  15      292.94      283.91     10.12 o
  -3   3  15      165.68      165.04      7.94 o
  -2   3  15       35.17       42.21      5.46 o
  -1   3  15       63.69       66.02      5.76 o
   0   3  15      152.22      135.04      7.74 o
   1   3  15       74.28       81.80      5.82 o
   2   3  15      211.24      195.27      8.68 o
   3   3  15        1.42        7.62      5.57 o
   4   3  15        3.64       -0.16      6.67 o
   5   3  15        0.20        0.08      6.95 o
   6   3  15       22.29       12.63      8.14 o
  -9   4  15        0.03       -2.92      7.77 o
  -8   4  15        8.82       -2.78      6.84 o
  -7   4  15        9.03        1.41      6.69 o
  -6   4  15       48.44       38.31      7.01 o
  -5   4  15       35.14       31.66      5.10 o
  -4   4  15      170.27      139.59      7.88 o
  -3   4  15        2.42        2.90      4.62 o
  -2   4  15      320.26      328.13     10.72 o
  -1   4  15        6.45        5.95      4.40 o
   0   4  15        0.45       -4.61      5.08 o
   1   4  15       14.91       18.15      4.49 o
   2   4  15      267.47      275.33      9.94 o
   3   4  15       23.53       17.02      6.13 o
   4   4  15      145.11      155.96     10.85 o
   5   4  15       56.50       66.73      9.30 o
   6   4  15       24.49       33.36      9.05 o
  -9   5  15        0.42        7.73      8.39 o
  -8   5  15       14.38       10.77      7.98 o
  -7   5  15       14.22        6.48      6.91 o
  -6   5  15       74.69       69.14      7.79 o
  -5   5  15        0.34        1.19      4.23 o
  -4   5  15        1.39       -2.25      4.64 o
  -3   5  15        2.94        0.92      4.40 o
  -2   5  15        2.51        7.65      4.56 o
  -1   5  15      268.62      274.64      8.57 o
   0   5  15       13.40       13.79      4.88 o
   1   5  15        4.37        1.63      4.17 o
   2   5  15        2.78        2.15      5.55 o
   3   5  15        1.24       -0.76      7.76 o
   4   5  15       89.85       81.09      9.12 o
   5   5  15       61.02       49.51      8.73 o
   6   5  15       23.40       30.41      8.92 o
  -8   6  15        3.21        4.75      7.24 o
  -7   6  15       29.44       42.74      7.29 o
  -6   6  15       36.33       42.78      7.16 o
  -5   6  15      206.93      177.28      8.16 o
  -4   6  15      154.06      173.65     10.39 o
  -3   6  15        0.60        7.99      4.41 o
  -2   6  15       54.10       65.88      5.99 o
  -1   6  15       59.18       79.03      5.82 o
   0   6  15       75.06       74.16      6.59 o
   1   6  15      201.98      221.93      8.11 o
   2   6  15        0.01       -5.07      5.07 o
   3   6  15       23.81       45.85      6.97 o
   4   6  15        7.52        4.28      6.84 o
   5   6  15       55.46       59.92     11.13 o
   6   6  15       31.32       33.27     11.17 o
  -8   7  15       16.32        1.93      8.50 o
  -7   7  15      135.45      162.17     10.23 o
  -6   7  15        0.86       -1.63      6.42 o
  -5   7  15       50.44       56.55      6.14 o
  -4   7  15        1.12        7.83      4.95 o
  -3   7  15        6.04       -1.29      5.65 o
  -2   7  15       33.16       41.86      6.21 o
  -1   7  15      299.57      269.39      9.20 o
   0   7  15       88.49       75.27      6.69 o
   1   7  15       84.79       75.59      6.25 o
   2   7  15      387.71      416.19     12.89 o
   3   7  15      277.33      302.09     11.62 o
   4   7  15        2.20        7.97      8.06 o
   5   7  15       18.60       20.09      9.24 o
   6   7  15        0.02       -0.58      9.09 o
  -8   8  15        4.05        6.86     16.77 o
  -7   8  15        3.89       18.79      9.38 o
  -6   8  15       92.74       80.05     10.46 o
  -5   8  15        0.83        9.55      4.83 o
  -4   8  15      127.73      140.07      7.64 o
  -3   8  15       10.33        0.78      4.82 o
  -2   8  15        0.18       -4.16      4.16 o
  -1   8  15       89.08       81.24      6.37 o
   0   8  15      127.96      140.89      7.28 o
   1   8  15       39.55       36.42      6.26 o
   2   8  15       26.84       37.47      7.13 o
   3   8  15        7.81       11.47      9.34 o
   4   8  15       12.09       10.60     11.28 o
   5   8  15       22.11       24.98      9.68 o
  -8   9  15        5.07       -4.38     10.16 o
  -7   9  15        3.99        2.79      8.71 o
  -6   9  15        5.12        8.66      8.17 o
  -5   9  15        3.46        0.33      5.12 o
  -4   9  15       99.29      124.69      8.11 o
  -3   9  15      254.26      220.68      9.68 o
  -2   9  15      560.02      531.29     14.21 o
  -1   9  15      147.56      110.23      9.86 o
   0   9  15      113.11      116.71      9.13 o
   1   9  15       11.87        9.42      5.24 o
   2   9  15        7.38       16.44      6.66 o
   3   9  15        3.08       -2.99      6.31 o
   4   9  15        3.05        2.60      9.39 o
   5   9  15        1.37       -2.05     10.40 o
  -7  10  15        6.29        1.26      8.52 o
  -6  10  15       37.90       51.92      9.94 o
  -5  10  15        3.50        8.92      6.10 o
  -4  10  15        6.13        8.87      6.17 o
  -3  10  15        0.01       -1.36      5.63 o
  -2  10  15       16.76       13.90      5.56 o
  -1  10  15        0.20       -0.48      5.17 o
   0  10  15       61.11       49.39      6.06 o
   1  10  15       71.41       63.33      7.40 o
   2  10  15        0.09       -6.10      6.10 o
   3  10  15        0.98        3.45      6.80 o
   4  10  15        7.84        0.82      7.79 o
   5  10  15       15.39       -0.68     10.30 o
  -7  11  15       31.70       26.75     13.17 o
  -6  11  15       39.22       40.46      9.73 o
  -5  11  15      169.94      178.82     10.70 o
  -4  11  15        2.61        4.44      6.21 o
  -3  11  15       14.57       32.36      6.95 o
  -2  11  15       82.44      101.59      8.91 o
  -1  11  15      379.37      382.34     15.09 o
   0  11  15        6.54       12.57      5.73 o
   1  11  15       23.00       16.08      6.65 o
   2  11  15      111.61      111.73      9.73 o
   3  11  15       41.83       41.05      8.10 o
   4  11  15       43.78       25.47      9.03 o
  -6  12  15        1.87        4.35      8.09 o
  -5  12  15        0.73        3.79      8.16 o
  -4  12  15       49.99       45.67      7.88 o
  -3  12  15        6.60        3.63      6.11 o
  -2  12  15        2.33       -1.99      5.85 o
  -1  12  15       30.01       17.32      6.76 o
   0  12  15       19.11       16.16      5.85 o
   1  12  15        3.18       11.20      5.14 o
   2  12  15        2.16       -1.05      6.48 o
   3  12  15        0.00       -0.58      7.20 o
   4  12  15       39.01       58.00     10.21 o
  -6  13  15       37.76       44.82      8.09 o
  -5  13  15       95.88      103.60      9.59 o
  -4  13  15        5.85       11.74     10.75 o
  -3  13  15       22.47        9.38      6.43 o
  -2  13  15        0.99       -3.60      5.80 o
  -1  13  15       92.50      103.95      7.83 o
   0  13  15       18.57       14.50      5.88 o
   1  13  15       11.74       15.75      5.75 o
   2  13  15       11.02       -2.76      6.21 o
   3  13  15       49.65       35.36      8.03 o
  -5  14  15       13.92       11.45      6.91 o
  -4  14  15       27.61       32.88      7.53 o
  -3  14  15       63.58       70.70      8.44 o
  -2  14  15        3.10        8.24      6.29 o
  -1  14  15       10.87       15.73      5.87 o
   0  14  15        3.17        2.00      5.54 o
   1  14  15       15.34       18.70      5.71 o
   2  14  15        4.54        5.42      6.84 o
   3  14  15        0.16       -6.33     14.87 o
  -4  15  15       26.45       30.53      9.03 o
  -3  15  15       38.48       32.43      7.33 o
  -2  15  15       31.37       14.77      6.80 o
  -1  15  15        0.38       -5.18      5.18 o
   0  15  15        0.07        1.91      5.52 o
   1  15  15        0.01        1.41      5.67 o
   2  15  15       31.47       27.67      9.57 o
  -3  16  15        3.85       -1.13     11.40 o
  -2  16  15       17.32       12.14      6.48 o
  -1  16  15        0.04        3.82      5.41 o
   0  16  15        0.87       -0.80      4.96 o
  -8   0  16        5.20        2.95     10.49 o
  -6   0  16      350.01      441.94     23.43 o
  -4   0  16      267.89      331.19     17.42 o
  -2   0  16      608.53      620.20     31.99 o
   0   0  16        8.49        0.86      8.13 o
   2   0  16       35.51       34.61     10.48 o
   4   0  16      375.04      364.61     21.89 o
   6   0  16        9.13        0.75     12.01 o
  -9   1  16        4.18       -1.91      7.48 o
  -8   1  16        3.67       -4.08      7.16 o
  -7   1  16        4.60        6.88      7.02 o
  -6   1  16      208.02      221.02     12.46 o
  -5   1  16        0.96       23.90      6.64 o
  -4   1  16      274.73      312.25     11.10 o
  -3   1  16        0.15        5.51      4.89 o
  -2   1  16        1.21        3.88      4.75 o
  -1   1  16       94.15       78.60      7.06 o
   0   1  16        1.27       -4.38      4.38 o
   1   1  16      207.33      176.70      9.05 o
   2   1  16      206.49      227.02     11.63 o
   3   1  16       15.99       21.28      7.46 o
   4   1  16        8.95       20.38      7.66 o
   5   1  16       53.29       58.38      9.43 o
   6   1  16        8.26        6.01      8.49 o
  -9   2  16       11.42        7.77      8.17 o
  -8   2  16        2.94        1.62      7.10 o
  -7   2  16        7.53        4.46      7.82 o
  -6   2  16      121.96      114.75      9.88 o
  -5   2  16        1.23        3.80      5.70 o
  -4   2  16     1119.16     1007.39     19.25 o
  -3   2  16      119.40      107.71      7.61 o
  -2   2  16      412.20      403.12     11.55 o
  -1   2  16      575.90      539.32     13.18 o
   0   2  16        0.13       -2.25      4.98 o
   1   2  16       94.77       93.76      6.39 o
   2   2  16        3.09        2.77      5.43 o
   3   2  16      386.25      380.53     18.54 o
   4   2  16       70.28       55.37      8.65 o
   5   2  16        0.53        6.21     10.01 o
   6   2  16        0.22        5.01     14.86 o
  -9   3  16        1.90      -10.02     10.02 o
  -8   3  16        2.35        9.67      7.19 o
  -7   3  16       64.71       72.84     14.24 o
  -6   3  16       83.06       89.83      9.81 o
  -5   3  16      469.44      456.85     14.42 o
  -4   3  16      260.62      271.08     11.90 o
  -3   3  16       10.81       12.30      5.24 o
  -2   3  16      931.19      884.37     17.39 o
  -1   3  16       51.50       48.91      6.04 o
   0   3  16        0.53       -4.60      4.60 o
   1   3  16        1.89       -1.86      5.47 o
   2   3  16        2.55       13.63      5.69 o
   3   3  16       23.59       31.15      7.76 o
   4   3  16        0.28        6.89      8.55 o
   5   3  16       32.68       56.64      9.22 o
   6   3  16        1.18        5.51      8.35 o
  -8   4  16        5.39        5.60      7.49 o
  -7   4  16      121.37      120.94     10.65 o
  -6   4  16        9.36        5.01      6.25 o
  -5   4  16      254.03      275.09      9.97 o
  -4   4  16      127.96      136.14      9.12 o
  -3   4  16      230.07      216.57      9.19 o
  -2   4  16      631.00      627.52     14.55 o
  -1   4  16      663.29      588.95     12.73 o
   0   4  16      178.48      148.52      8.51 o
   1   4  16        0.33       -5.05      5.05 o
   2   4  16       30.80       43.68      6.75 o
   3   4  16      343.95      409.64     15.22 o
   4   4  16       43.10       65.21      9.05 o
   5   4  16       48.98       61.58      9.61 o
   6   4  16        0.37        5.62      8.07 o
  -8   5  16        4.69        3.28      7.10 o
  -7   5  16        0.14       -2.35      7.03 o
  -6   5  16        6.97       17.72      6.59 o
  -5   5  16        0.76       -0.65      4.76 o
  -4   5  16       17.09       28.91      5.70 o
  -3   5  16      680.68      707.65     16.89 o
  -2   5  16      421.59      497.19     14.16 o
  -1   5  16       23.70        5.23      5.03 o
   0   5  16       66.41       56.44      6.60 o
   1   5  16      356.88      365.21     11.42 o
   2   5  16       13.83        5.18      9.68 o
   3   5  16      108.07      141.27     10.42 o
   4   5  16       16.81       17.02      7.52 o
   5   5  16       50.31       64.63      9.62 o
   6   5  16       11.01       28.13     13.21 o
  -8   6  16       19.60        9.36      8.12 o
  -7   6  16        0.04        2.80      7.26 o
  -6   6  16       75.54       60.01      7.88 o
  -5   6  16      131.76      124.54      7.62 o
  -4   6  16       18.99       27.07      6.15 o
  -3   6  16      228.85      213.99     10.14 o
  -2   6  16      259.87      242.02     12.29 o
  -1   6  16       12.87        5.25      4.95 o
   0   6  16      163.58      193.72      8.45 o
   1   6  16        0.01        1.09      4.81 o
   2   6  16       28.23       28.27      7.11 o
   3   6  16        0.57        9.78      6.73 o
   4   6  16        0.68        1.13      6.55 o
   5   6  16       15.84       13.02      9.05 o
  -8   7  16        2.77        3.39      8.63 o
  -7   7  16       34.25       32.35      9.69 o
  -6   7  16        0.34       -5.60      5.60 o
  -5   7  16        5.48       10.61      5.12 o
  -4   7  16        0.71        2.91      4.83 o
  -3   7  16      102.67       92.29      8.37 o
  -2   7  16      115.83      123.24      8.27 o
  -1   7  16       12.55        9.76      5.25 o
   0   7  16        1.62       -4.22      4.38 o
   1   7  16        2.04        1.95      4.62 o
   2   7  16        0.67       -1.41      5.37 o
   3   7  16        4.13        4.33      8.03 o
   4   7  16        0.58        4.50      8.50 o
   5   7  16        9.71       25.09      9.34 o
  -8   8  16       23.97       50.43     13.48 o
  -7   8  16        9.63       25.22     14.20 o
  -6   8  16        3.24       -2.24      7.68 o
  -5   8  16        0.32        5.76      5.42 o
  -4   8  16      170.85      171.29     10.07 o
  -3   8  16        0.10        1.81      5.05 o
  -2   8  16      189.47      170.98      7.54 o
  -1   8  16       84.17       68.00      6.91 o
   0   8  16        0.12       -4.59      4.59 o
   1   8  16       13.87        9.08      5.63 o
   2   8  16        8.49        7.54      6.39 o
   3   8  16        5.85       -6.77      6.77 o
   4   8  16        5.49        2.56      8.19 o
   5   8  16       14.12       22.40      9.33 o
  -7   9  16       10.74       -2.44      8.57 o
  -6   9  16       20.98       19.18      8.84 o
  -5   9  16        2.73        2.20      6.01 o
  -4   9  16       26.26       22.23      6.30 o
  -3   9  16       33.68       41.81      6.61 o
  -2   9  16       24.03       23.04      6.08 o
  -1   9  16        1.12        4.24      5.46 o
   0   9  16      130.98      123.29      8.16 o
   1   9  16       41.60       19.66      6.40 o
   2   9  16       72.87       95.42     11.28 o
   3   9  16        8.69       10.79      8.27 o
   4   9  16       32.77       54.82     19.73 o
  -7  10  16       19.69       25.66      9.45 o
  -6  10  16        5.36       -7.59      7.76 o
  -5  10  16       66.48       58.85      8.06 o
  -4  10  16      100.49      108.49      9.21 o
  -3  10  16       75.21       61.81      8.01 o
  -2  10  16      145.86      143.85      9.98 o
  -1  10  16      219.56      192.07     11.50 o
   0  10  16        5.40       -4.49      5.38 o
   1  10  16        8.68       11.20      6.77 o
   2  10  16       63.29       75.39      9.05 o
   3  10  16        8.49        6.48      8.40 o
   4  10  16        0.01       -8.24      8.24 o
  -6  11  16        7.63        0.58      8.04 o
  -5  11  16        6.60       -2.98      6.12 o
  -4  11  16       35.59       34.96      7.32 o
  -3  11  16       11.44       17.06      6.85 o
  -2  11  16        3.67        6.71      6.44 o
  -1  11  16        2.15        5.37      6.81 o
   0  11  16       18.31       19.85      6.18 o
   1  11  16      155.59      154.24     10.50 o
   2  11  16        1.40       -5.88      6.40 o
   3  11  16       77.00       84.73     16.42 o
   4  11  16        1.73        8.72      8.65 o
  -6  12  16        1.91        8.98      8.48 o
  -5  12  16        3.83       -6.26      6.26 o
  -4  12  16       20.08        5.75      6.73 o
  -3  12  16       48.40       49.79      7.76 o
  -2  12  16       22.77        9.43      6.53 o
  -1  12  16        0.26        6.50      6.20 o
   0  12  16       23.60       12.06      5.86 o
   1  12  16       44.14       45.51      6.39 o
   2  12  16       12.45        1.46      6.78 o
   3  12  16        9.24       11.27     13.28 o
  -5  13  16       36.64       49.51      8.50 o
  -4  13  16        5.12        7.35      6.73 o
  -3  13  16       89.95      103.29     11.18 o
  -2  13  16       31.76       51.21      8.09 o
  -1  13  16       51.65       55.94      6.91 o
   0  13  16        1.80        8.59      5.59 o
   1  13  16        0.48        0.96      5.16 o
   2  13  16       75.51       62.64      9.00 o
  -4  14  16       43.89       47.36      8.37 o
  -3  14  16        0.04       -1.50      6.14 o
  -2  14  16        4.06       10.62      6.74 o
  -1  14  16        2.38        4.91      6.45 o
   0  14  16        3.38       -2.53      5.73 o
   1  14  16       17.62       20.73      6.66 o
   2  14  16        0.00       11.72      8.33 o
  -3  15  16        8.53        7.07      6.79 o
  -2  15  16       14.18       25.11      7.41 o
  -1  15  16       23.80       21.38      6.34 o
   0  15  16        3.15        5.10      5.22 o
  -7   0  17      133.92      162.26     31.24 o
  -5   0  17      534.86      501.17     28.43 o
  -3   0  17      370.97      400.04     17.75 o
  -1   0  17        8.43        0.21      7.09 o
   1   0  17       22.33       31.82     10.63 o
   3   0  17        3.28        0.25     13.92 o
   5   0  17       20.00       32.51     12.19 o
  -8   1  17       38.55       38.68      8.76 o
  -7   1  17        0.09        2.28      7.10 o
  -6   1  17        5.45        8.57      6.90 o
  -5   1  17       56.56       79.21      9.29 o
  -4   1  17     1356.19     1420.67     26.48 o
  -3   1  17       61.61       70.94      7.59 o
  -2   1  17      122.81      114.26      7.73 o
  -1   1  17        0.03       -5.21      5.21 o
   0   1  17      103.89      118.24      7.70 o
   1   1  17       78.93       94.47      9.00 o
   2   1  17       42.24       27.48      7.75 o
   3   1  17      138.36      165.46     12.80 o
   4   1  17        4.86       16.89      7.99 o
   5   1  17        5.24       11.71      8.20 o
  -8   2  17        7.26       -0.04      7.71 o
  -7   2  17       20.28       25.52      8.06 o
  -6   2  17        0.28        1.88      6.95 o
  -5   2  17       60.57       71.10      8.28 o
  -4   2  17      125.12      129.95     13.25 o
  -3   2  17     1067.20     1039.55     21.83 o
  -2   2  17      109.59      109.63      7.80 o
  -1   2  17      205.29      196.98      9.00 o
   0   2  17       11.94       11.72      5.84 o
   1   2  17       14.44        4.61      6.61 o
   2   2  17      107.50       94.32      9.34 o
   3   2  17       50.81       88.94      9.54 o
   4   2  17       34.40       35.40      8.78 o
   5   2  17        0.38        2.20      9.70 o
  -8   3  17        0.09        5.03      7.72 o
  -7   3  17       18.25       17.42      7.73 o
  -6   3  17       81.29       68.53     13.16 o
  -5   3  17       26.12       37.62      7.33 o
  -4   3  17       10.42       20.25      7.27 o
  -3   3  17       57.05       66.89      7.61 o
  -2   3  17       80.99       76.89      7.76 o
  -1   3  17        4.70        5.48      6.25 o
   0   3  17       30.20       18.81      6.21 o
   1   3  17       16.75        6.63      5.72 o
   2   3  17       16.70       11.73      6.99 o
   3   3  17       28.22       23.61      7.56 o
   4   3  17       29.61       20.52      8.07 o
   5   3  17        2.62       -5.93      7.57 o
  -8   4  17       22.26       25.73      8.48 o
  -7   4  17       32.21       31.20      8.25 o
  -6   4  17        1.81        2.79     11.04 o
  -5   4  17      314.02      323.57     11.10 o
  -4   4  17      177.44      164.87      9.84 o
  -3   4  17      356.48      350.24     12.76 o
  -2   4  17       93.97       88.89      7.92 o
  -1   4  17      325.49      329.45     10.96 o
   0   4  17       84.95       78.92      8.75 o
   1   4  17       31.33       33.42      5.94 o
   2   4  17       94.00      120.53      9.75 o
   3   4  17        3.57       14.97      7.35 o
   4   4  17       11.47       20.96      7.98 o
   5   4  17       41.20       44.98      9.51 o
  -8   5  17        7.26       -2.83      7.41 o
  -7   5  17        0.13       10.08      8.89 o
  -6   5  17       20.83       25.23      7.68 o
  -5   5  17       47.48       54.92      9.39 o
  -4   5  17      130.02      133.33      9.24 o
  -3   5  17        8.03        1.74      5.75 o
  -2   5  17      145.78      139.19      8.90 o
  -1   5  17       13.44        0.20      5.00 o
   0   5  17      166.31      181.67      8.81 o
   1   5  17       70.16       77.21     11.19 o
   2   5  17       10.31       16.76      6.94 o
   3   5  17       21.87       25.08      7.61 o
   4   5  17       22.85       36.61      8.47 o
   5   5  17        5.85       12.93      9.76 o
  -8   6  17       19.26       16.99      9.64 o
  -7   6  17       60.24       72.24     12.68 o
  -6   6  17      161.88      163.40     11.33 o
  -5   6  17       44.86       48.00      7.01 o
  -4   6  17       94.04       89.25      7.22 o
  -3   6  17      661.06      652.48     16.59 o
  -2   6  17      248.27      243.94     10.86 o
  -1   6  17        0.02       -4.21      4.98 o
   0   6  17       91.05       71.02      6.74 o
   1   6  17        1.88        1.42      5.14 o
   2   6  17       19.41       23.89      7.28 o
   3   6  17      162.14      143.42     10.83 o
   4   6  17        0.67        5.98      8.18 o
   5   6  17        9.93        9.71     14.76 o
  -7   7  17       45.00       44.49     10.42 o
  -6   7  17       93.10       85.06      9.88 o
  -5   7  17        0.68       -4.25      4.99 o
  -4   7  17       15.06        8.59      5.21 o
  -3   7  17        1.28        4.04      5.19 o
  -2   7  17      234.39      234.26      9.84 o
  -1   7  17       14.84       10.16      5.72 o
   0   7  17       16.14        6.87      5.01 o
   1   7  17        6.96        4.09      5.19 o
   2   7  17      195.36      173.32     13.14 o
   3   7  17       37.58       40.68      9.78 o
   4   7  17        1.19       11.85      8.56 o
  -7   8  17       66.23       77.05     18.31 o
  -6   8  17       30.83       35.46      8.33 o
  -5   8  17       25.59       14.69      6.04 o
  -4   8  17       71.05       69.47      7.50 o
  -3   8  17      112.59       97.97      9.22 o
  -2   8  17       10.08       13.95      5.92 o
  -1   8  17       10.33        8.02      6.16 o
   0   8  17        0.15        3.14      5.67 o
   1   8  17        0.02        0.23      5.71 o
   2   8  17       32.45       66.92     15.72 o
   3   8  17       14.65       18.19     10.08 o
   4   8  17        0.00        5.28      8.49 o
  -7   9  17        3.76       14.08     11.30 o
  -6   9  17       37.35       25.86      9.65 o
  -5   9  17       14.50        4.96      6.64 o
  -4   9  17       67.00       61.49      7.72 o
  -3   9  17       13.28        1.06      5.65 o
  -2   9  17        5.53        9.46      5.76 o
  -1   9  17       45.57       32.40      6.59 o
   0   9  17        0.13        0.08      5.36 o
   1   9  17        0.10       -4.56      5.64 o
   2   9  17       45.18       63.22     10.13 o
   3   9  17        0.42        5.73     17.56 o
   4   9  17        9.94        2.49     10.57 o
  -6  10  17        0.51        2.83      8.61 o
  -5  10  17        1.73       -6.28      6.28 o
  -4  10  17       15.28       16.05      6.93 o
  -3  10  17        0.07        2.57      6.21 o
  -2  10  17       95.23      116.00      9.71 o
  -1  10  17       16.64       27.59      7.41 o
   0  10  17       11.88        7.32      6.09 o
   1  10  17       32.55       43.78      7.42 o
   2  10  17        1.02        2.37      9.40 o
   3  10  17       11.56       11.96     10.26 o
  -6  11  17        0.28       -8.08      8.08 o
  -5  11  17        1.21       -3.44      9.98 o
  -4  11  17        6.94        5.81      6.38 o
  -3  11  17        0.28       -3.76      6.77 o
  -2  11  17        2.44       -6.08      6.10 o
  -1  11  17        7.94       -0.93      6.36 o
   0  11  17       29.50       33.89      6.96 o
   1  11  17       77.00       80.01      7.59 o
   2  11  17        8.38        4.95      9.05 o
   3  11  17       42.01       32.01      9.66 o
  -5  12  17       11.26       17.39      7.65 o
  -4  12  17       27.27       30.61     18.84 o
  -3  12  17        0.27        2.00      6.56 o
  -2  12  17       20.27       23.92      8.07 o
  -1  12  17        0.88        1.25      5.66 o
   0  12  17       10.31       -3.25      5.85 o
   1  12  17       24.40       34.40      6.51 o
   2  12  17       39.52       21.75      9.14 o
  -4  13  17        0.38        4.52      6.80 o
  -3  13  17       29.25       19.42      7.44 o
  -2  13  17        0.48       -0.31      6.43 o
  -1  13  17       50.38       63.52      7.46 o
   0  13  17        0.81        1.06      5.41 o
   1  13  17        1.77        7.27      9.59 o
  -3  14  17       15.46       23.10      7.62 o
  -2  14  17       13.10       12.17     11.61 o
  -1  14  17        6.87        1.22      6.08 o
   0  14  17       42.31       50.96      6.85 o
  -8   0  18       15.46       26.87     11.84 o
  -6   0  18      146.34      170.79     16.95 o
  -4   0  18       97.39      129.17     15.19 o
  -2   0  18      410.89      330.28     16.51 o
   0   0  18      647.46      708.31     35.12 o
   2   0  18      212.17      220.22     28.20 o
   4   0  18        1.93       -8.92      9.63 o
  -8   1  18       34.03       35.04      8.99 o
  -7   1  18        3.58        1.64      7.37 o
  -6   1  18       14.07       -2.98      7.08 o
  -5   1  18      668.72      600.71     19.29 o
  -4   1  18      196.36      253.21     13.48 o
  -3   1  18     1449.86     1447.73     37.12 o
  -2   1  18        1.63       -7.41      7.41 o
  -1   1  18      200.91      181.12     10.19 o
   0   1  18      214.71      189.28      8.72 o
   1   1  18       37.06       46.91      8.35 o
   2   1  18       18.06       31.90      7.84 o
   3   1  18        0.73        1.14      7.32 o
   4   1  18       10.97        9.34      7.81 o
   5   1  18       19.38       20.30      9.09 o
  -8   2  18        4.81        0.71      9.73 o
  -7   2  18        0.01        3.71      7.63 o
  -6   2  18       38.01       35.12      8.54 o
  -5   2  18      306.51      299.19     14.25 o
  -4   2  18      140.33      166.71     14.36 o
  -3   2  18       18.89       29.66      7.23 o
  -2   2  18      415.85      419.38     14.05 o
  -1   2  18      419.79      359.84     13.11 o
   0   2  18       72.51       77.62      6.68 o
   1   2  18       19.19        6.97      6.74 o
   2   2  18        0.20        2.56      6.75 o
   3   2  18        7.40       -4.66      6.76 o
   4   2  18       36.97       70.49     10.17 o
   5   2  18        7.52       15.43      8.69 o
  -8   3  18        1.65        9.47      9.02 o
  -7   3  18        0.00        0.94      7.17 o
  -6   3  18       11.76       12.83      7.50 o
  -5   3  18       77.86       74.28      9.63 o
  -4   3  18      983.71      970.35     21.72 o
  -3   3  18       53.24       42.05      7.62 o
  -2   3  18        9.62        6.18      6.30 o
  -1   3  18        0.41        1.02      5.33 o
   0   3  18      301.24      319.43     11.30 o
   1   3  18        8.81        9.19      6.71 o
   2   3  18       52.67       69.40      9.70 o
   3   3  18        3.45       -3.00      7.19 o
   4   3  18        3.61       17.60      8.00 o
   5   3  18        0.64       12.64      8.61 o
  -8   4  18       12.07        6.12     10.07 o
  -7   4  18        2.66       -2.59     11.19 o
  -6   4  18       64.39       40.94      8.79 o
  -5   4  18       71.30       92.56      8.07 o
  -4   4  18       60.19       59.94      8.20 o
  -3   4  18      332.28      293.39     12.27 o
  -2   4  18      126.52       98.62     10.72 o
  -1   4  18       77.40       84.05      7.37 o
   0   4  18        3.19        2.13      5.23 o
   1   4  18      156.83      204.79     11.69 o
   2   4  18       29.59       31.00      7.86 o
   3   4  18       30.91       46.15      8.96 o
   4   4  18       37.78       38.92     10.53 o
  -7   5  18        1.12       -1.81      8.36 o
  -6   5  18       47.06       56.84     10.40 o
  -5   5  18        6.50        6.49      5.38 o
  -4   5  18      111.73      114.82      9.23 o
  -3   5  18       11.68        3.72      6.12 o
  -2   5  18       44.51       48.79      7.29 o
  -1   5  18        4.74        3.88      5.44 o
   0   5  18        7.81        8.60      5.28 o
   1   5  18       55.68       58.25      7.65 o
   2   5  18       15.88       18.31      7.34 o
   3   5  18        9.27        6.59      7.39 o
   4   5  18        8.93       10.98      7.74 o
  -7   6  18       16.22       17.32     11.95 o
  -6   6  18        0.47        0.53      7.28 o
  -5   6  18       99.25      101.95      7.78 o
  -4   6  18        7.31        1.08      6.81 o
  -3   6  18       19.52       15.92      6.36 o
  -2   6  18       19.27       18.75      6.74 o
  -1   6  18        2.35       -3.33      5.21 o
   0   6  18      110.16      103.53      8.52 o
   1   6  18        0.57       -0.53      5.80 o
   2   6  18        0.96       -6.90      6.90 o
   3   6  18       13.46       -3.12     13.24 o
   4   6  18       35.45       34.58     10.39 o
  -7   7  18        1.91        9.07      8.95 o
  -6   7  18       24.52       19.39      9.37 o
  -5   7  18        9.02        6.89      6.60 o
  -4   7  18       15.44       11.65      5.91 o
  -3   7  18        6.88        2.66      6.77 o
  -2   7  18      273.16      251.05     10.10 o
  -1   7  18       69.90       57.12      7.36 o
   0   7  18       12.31       14.00      8.15 o
   1   7  18       65.72       92.59      9.54 o
   2   7  18       66.26       59.18     10.53 o
   3   7  18        0.02       -3.79     12.95 o
   4   7  18        3.36        5.20      9.06 o
  -7   8  18        2.80        9.08     11.31 o
  -6   8  18        2.90        1.61     10.47 o
  -5   8  18       52.44       49.92      7.51 o
  -4   8  18        4.13       -4.87      5.60 o
  -3   8  18        0.03       -2.38      5.84 o
  -2   8  18      119.98      117.75      9.01 o
  -1   8  18       88.82       88.98      9.22 o
   0   8  18       79.16       85.98      9.42 o
   1   8  18        3.49       -0.15      6.61 o
   2   8  18       78.42       64.55     10.51 o
   3   8  18       17.39       16.64      8.98 o
  -6   9  18        4.88        1.95      8.71 o
  -5   9  18       52.75       55.07      8.64 o
  -4   9  18       28.64        8.27      6.89 o
  -3   9  18        0.07       -5.71      5.71 o
  -2   9  18        0.01       -3.74      5.76 o
  -1   9  18       85.14       79.83      8.13 o
   0   9  18        0.50        2.84      7.16 o
   1   9  18       16.65       25.01      9.00 o
   2   9  18        0.80       17.06     10.71 o
   3   9  18        2.87        7.44     12.10 o
  -6  10  18        2.65        1.79      8.75 o
  -5  10  18        7.70       11.86      7.98 o
  -4  10  18       35.19       23.52      8.34 o
  -3  10  18       29.04       26.49      7.75 o
  -2  10  18       21.92       17.30      7.32 o
  -1  10  18       91.46      105.45      9.88 o
   0  10  18       19.10        4.99      7.16 o
   1  10  18       63.18       76.38      8.55 o
   2  10  18        0.02        4.11      8.61 o
   3  10  18       13.55        8.34     11.98 o
  -5  11  18       28.39       31.43      8.09 o
  -4  11  18       18.69       12.07      7.29 o
  -3  11  18        0.09        0.11      6.44 o
  -2  11  18        1.07       -5.24      6.38 o
  -1  11  18        2.97        0.51      8.23 o
   0  11  18        3.17       -3.53      6.15 o
   1  11  18       33.47       21.26      7.03 o
   2  11  18       10.53       13.91      9.53 o
  -4  12  18        0.60       -5.00      6.80 o
  -3  12  18       63.75       71.90      9.74 o
  -2  12  18        1.42       -4.67      6.62 o
  -1  12  18       12.69       -0.13      6.12 o
   0  12  18        0.46        0.81      7.37 o
   1  12  18        5.87       10.64      7.49 o
  -3  13  18       11.71       20.47      7.93 o
  -2  13  18       11.83        5.99      7.12 o
  -1  13  18        0.93       -4.70      5.95 o
   0  13  18        8.00        1.52      5.76 o
  -7   0  19      101.68      112.73     16.05 o
  -5   0  19       81.52      100.75     16.73 o
  -3   0  19      114.89      120.41     14.96 o
  -1   0  19        1.46       -4.69     26.38 o
   1   0  19       17.53       33.40     10.80 o
   3   0  19       12.02        9.33     10.74 o
  -7   1  19       45.63       61.55     10.45 o
  -6   1  19       15.05       13.31      8.00 o
  -5   1  19        5.31        6.03      7.36 o
  -4   1  19       10.21       -0.22      7.68 o
  -3   1  19       30.32       18.08      8.10 o
  -2   1  19      611.46      619.04     18.81 o
  -1   1  19       43.69       34.01      8.30 o
   0   1  19       84.02       71.34      7.23 o
   1   1  19        9.42       12.50      6.84 o
   2   1  19      105.44       90.84     10.20 o
   3   1  19       16.34        6.15      7.41 o
   4   1  19       43.64       40.17     10.25 o
  -7   2  19       36.69       32.78     11.39 o
  -6   2  19        2.30       -3.39      6.89 o
  -5   2  19        0.21       10.06      8.58 o
  -4   2  19       39.40       40.97      8.61 o
  -3   2  19      155.87      127.36     10.78 o
  -2   2  19        2.79        9.85      7.42 o
  -1   2  19        0.82       -1.21      6.24 o
   0   2  19       11.41       10.73      6.32 o
   1   2  19        0.39        0.64      6.63 o
   2   2  19        5.00       -7.40      7.40 o
   3   2  19       11.61       13.79      7.78 o
   4   2  19        0.11       -3.91      7.76 o
  -7   3  19        0.14       -4.96     11.63 o
  -6   3  19        4.39        0.25      7.24 o
  -5   3  19       51.11       45.88     16.62 o
  -4   3  19        1.21       -2.03      7.20 o
  -3   3  19       24.65       21.03      7.84 o
  -2   3  19        0.22       -5.80      5.80 o
  -1   3  19       96.93       92.73      7.77 o
   0   3  19       10.03       12.11      6.07 o
   1   3  19        0.05        4.08      6.85 o
   2   3  19       53.76       48.78      8.78 o
   3   3  19       37.40       20.62      8.24 o
   4   3  19        5.29        3.40      8.18 o
  -7   4  19        1.89        8.28      8.03 o
  -6   4  19       56.75       75.77      9.89 o
  -5   4  19        1.02       -0.20      5.96 o
  -4   4  19       98.03      114.26     10.56 o
  -3   4  19        4.90       -3.81      7.31 o
  -2   4  19        2.19       -5.86      6.49 o
  -1   4  19       40.31       45.15      6.58 o
   0   4  19       10.50       15.87      5.93 o
   1   4  19        2.58       -5.97      6.60 o
   2   4  19      123.91      130.92     10.87 o
   3   4  19        3.71       -3.69      7.00 o
   4   4  19        1.66       -3.44      7.90 o
  -7   5  19       20.75       37.70     14.21 o
  -6   5  19        3.19       -2.60      7.56 o
  -5   5  19       40.75       44.09      7.25 o
  -4   5  19        1.81       14.43      8.62 o
  -3   5  19        4.56       -1.37      6.07 o
  -2   5  19      178.47      181.95     12.09 o
  -1   5  19        0.23       -5.21      5.21 o
   0   5  19        0.73        3.37      8.75 o
   1   5  19       10.00       18.02      7.41 o
   2   5  19        3.44        0.20      8.55 o
   3   5  19        6.76        2.03      7.43 o
   4   5  19       23.64       45.32     11.16 o
  -7   6  19        5.27       -2.59      8.85 o
  -6   6  19        7.79       -0.39      7.16 o
  -5   6  19        1.59       -1.82      6.01 o
  -4   6  19        0.26       -1.76      6.96 o
  -3   6  19       28.22       27.17      6.97 o
  -2   6  19       35.34       34.17      6.43 o
  -1   6  19       51.13       57.21      7.55 o
   0   6  19      179.06      165.15      9.32 o
   1   6  19        1.83        7.83      7.08 o
   2   6  19        0.01        8.36      8.57 o
   3   6  19       40.27       51.99     12.37 o
  -6   7  19       85.04      117.12     12.94 o
  -5   7  19        0.18       -1.05      6.69 o
  -4   7  19       92.08      110.06     11.42 o
  -3   7  19        7.89        9.54      6.30 o
  -2   7  19       56.86       78.09      9.29 o
  -1   7  19        0.21        4.12      6.79 o
   0   7  19        0.28        2.37      6.30 o
   1   7  19      124.73      137.06     12.78 o
   2   7  19        0.04       14.68      8.62 o
   3   7  19        4.00       17.12      9.40 o
  -6   8  19        8.54       14.63     11.73 o
  -5   8  19       35.17       20.34     10.65 o
  -4   8  19        0.06        3.36      6.18 o
  -3   8  19       14.39       -5.68      5.88 o
  -2   8  19        3.77       -3.54      5.88 o
  -1   8  19        9.25        6.74      6.84 o
   0   8  19        9.21        6.69      6.57 o
   1   8  19       27.93       30.66      9.46 o
   2   8  19       38.68       48.74     10.12 o
   3   8  19       26.79        3.97     11.45 o
  -5   9  19       10.54       23.81      7.60 o
  -4   9  19       41.13       38.40      8.85 o
  -3   9  19        1.44       -2.01      7.04 o
  -2   9  19       59.04       66.13      9.29 o
  -1   9  19        0.88       -6.55      6.55 o
   0   9  19        4.81       -3.07      8.20 o
   1   9  19        0.01       -7.25      8.12 o
   2   9  19        6.86       -6.28      9.82 o
  -5  10  19       53.43       68.65      9.49 o
  -4  10  19        7.86       12.21      7.39 o
  -3  10  19        0.00        5.80      6.98 o
  -2  10  19        1.87        4.01      7.00 o
  -1  10  19       22.56       25.60      7.88 o
   0  10  19        5.25       11.75      6.85 o
   1  10  19       15.18       21.72      8.07 o
   2  10  19        3.30        6.62      8.60 o
  -4  11  19       70.32       74.49     10.26 o
  -3  11  19      114.17      143.87     11.38 o
  -2  11  19       12.65       11.77      7.65 o
  -1  11  19       75.41       78.81      9.88 o
   0  11  19        5.02       -4.75      6.56 o
   1  11  19        2.02       -6.95      6.95 o
  -3  12  19       14.62       29.36      8.54 o
  -2  12  19       23.32       24.43      8.07 o
  -1  12  19       12.15        6.28      7.33 o
   0  12  19       25.48       31.29     12.63 o
  -6   0  20        0.91       -3.49     10.07 o
  -4   0  20      180.29      165.95     17.07 o
  -2   0  20       15.25       14.29     10.96 o
   0   0  20       34.05       31.52      9.60 o
   2   0  20        5.85       -5.35     10.42 o
  -7   1  20       17.58       24.15      9.82 o
  -6   1  20       13.57       19.57     10.52 o
  -5   1  20      134.69      126.28     11.37 o
  -4   1  20      155.05      133.15     11.50 o
  -3   1  20      136.61      133.51     12.19 o
  -2   1  20       15.94       11.89      7.95 o
  -1   1  20        4.19       -5.42      6.03 o
   0   1  20       89.78      103.87      8.26 o
   1   1  20      105.84      106.30     10.49 o
   2   1  20        2.25       -7.04      7.04 o
   3   1  20       69.49       84.49     10.65 o
  -7   2  20        4.33       24.10      9.05 o
  -6   2  20       19.54       12.18      7.76 o
  -5   2  20       12.00       16.63      7.90 o
  -4   2  20        1.47       -3.25     12.66 o
  -3   2  20      288.35      275.33     15.19 o
  -2   2  20        7.17        5.51      6.96 o
  -1   2  20       57.31       48.81      7.70 o
   0   2  20       87.39      102.04     14.96 o
   1   2  20       53.68       59.74      9.31 o
   2   2  20       12.39       19.15      8.11 o
   3   2  20        1.00        5.62      7.82 o
  -7   3  20       19.07       41.70      9.79 o
  -6   3  20       17.40       18.16      8.93 o
  -5   3  20       21.87       22.64      8.26 o
  -4   3  20        5.34       -5.59      7.09 o
  -3   3  20       37.05       37.69      8.60 o
  -2   3  20       51.17       52.81      9.01 o
  -1   3  20        0.31       -1.66      6.23 o
   0   3  20      148.44      159.44     10.58 o
   1   3  20      223.03      195.65     12.64 o
   2   3  20       18.62       20.68      8.04 o
   3   3  20       14.03       26.77      8.58 o
  -6   4  20        1.88        0.09      7.61 o
  -5   4  20       10.32       30.80      8.57 o
  -4   4  20       23.59       39.93      8.71 o
  -3   4  20        9.34       15.94      7.70 o
  -2   4  20       10.19        8.83      9.89 o
  -1   4  20       56.66       65.03      8.10 o
   0   4  20       10.67       -0.33      6.39 o
   1   4  20       28.96       46.34     10.40 o
   2   4  20        0.32        8.91      7.65 o
   3   4  20        8.98        9.83      7.96 o
  -6   5  20        0.04       -1.79      7.75 o
  -5   5  20      126.88      149.14     11.35 o
  -4   5  20        4.80       11.58      7.55 o
  -3   5  20        4.59        7.62      7.14 o
  -2   5  20       58.49       71.73      8.24 o
  -1   5  20      109.29      129.47     10.04 o
   0   5  20       21.65       30.44      9.81 o
   1   5  20       24.24       31.20     10.00 o
   2   5  20       82.28      104.58     10.88 o
   3   5  20        1.13       -0.07      8.75 o
  -6   6  20       58.04       74.29     12.38 o
  -5   6  20        0.02        3.06      7.01 o
  -4   6  20      135.04      148.64     10.02 o
  -3   6  20       26.42       35.23      8.43 o
  -2   6  20        0.01        0.37      5.59 o
  -1   6  20       49.06       44.06      7.50 o
   0   6  20       44.87       57.89      9.14 o
   1   6  20        1.50       16.25      8.96 o
   2   6  20       22.37       30.75     10.10 o
  -5   7  20        1.09        5.80      6.93 o
  -4   7  20       87.64       88.95      9.80 o
  -3   7  20        0.72       -6.29      6.29 o
  -2   7  20       11.35       10.50      9.29 o
  -1   7  20       31.71       32.42      8.13 o
   0   7  20       13.32       19.89      7.33 o
   1   7  20        4.24        9.15      8.98 o
   2   7  20        1.15        0.99      8.75 o
  -5   8  20       95.47       88.61     11.35 o
  -4   8  20        7.80        1.25      7.23 o
  -3   8  20       40.44       29.93      7.39 o
  -2   8  20       25.96       17.13      9.02 o
  -1   8  20        7.20       19.09      7.70 o
   0   8  20       87.04       78.17     11.54 o
   1   8  20       22.19       16.39      9.15 o
   2   8  20        6.64       18.78     16.29 o
  -4   9  20        1.48       11.68      8.07 o
  -3   9  20        0.45        1.54      7.43 o
  -2   9  20        1.20        6.01      7.67 o
  -1   9  20       17.66       16.68      7.97 o
   0   9  20       15.32       34.81      8.83 o
   1   9  20        8.57        9.81      9.00 o
  -4  10  20       21.87       30.49      8.66 o
  -3  10  20       58.77       68.79     11.78 o
  -2  10  20        4.25        2.24      7.02 o
  -1  10  20        8.37       10.07      7.53 o
   0  10  20        1.52       -6.36      6.36 o
  -2  11  20        6.81       -7.05      7.05 o
  -1  11  20       11.95       -0.92     10.92 o
  -5   0  21      123.42      152.25     17.31 o
  -3   0  21      338.05      338.22     22.03 o
  -1   0  21      294.56      353.41     18.30 o
   1   0  21       12.86       21.26     11.77 o
  -6   1  21       11.72        8.67      8.50 o
  -5   1  21       22.26       35.20      9.03 o
  -4   1  21       14.92       21.08      8.15 o
  -3   1  21        6.50       24.85      8.31 o
  -2   1  21        0.46        3.06      7.49 o
  -1   1  21       37.42       33.37      7.27 o
   0   1  21       14.60       22.41      7.14 o
   1   1  21       25.79       17.67      7.98 o
   2   1  21        2.75       -7.24      7.24 o
  -6   2  21        0.61       -4.99      7.43 o
  -5   2  21        0.62       -2.60      7.70 o
  -4   2  21      116.41      140.11     15.31 o
  -3   2  21       79.22       91.52     10.28 o
  -2   2  21      106.20      126.30     11.06 o
  -1   2  21      118.38      115.68      9.78 o
   0   2  21        6.88        3.49      6.85 o
   1   2  21       37.90       25.64      8.34 o
   2   2  21       13.73       21.13      8.68 o
  -6   3  21       14.05       12.45      8.48 o
  -5   3  21       32.59       24.79      8.52 o
  -4   3  21        0.08        3.20      7.64 o
  -3   3  21       32.60       25.60      8.27 o
  -2   3  21        0.01        1.75      7.26 o
  -1   3  21        7.01       -2.01      8.04 o
   0   3  21        0.40        9.80      8.38 o
   1   3  21       21.55       32.63      8.60 o
   2   3  21        1.14        0.52      7.79 o
  -6   4  21        6.20        6.58      8.54 o
  -5   4  21       36.19       32.82      8.98 o
  -4   4  21       28.50       37.94      8.84 o
  -3   4  21       10.26       16.16     12.33 o
  -2   4  21        6.49        1.67      6.49 o
  -1   4  21        0.06       -1.70      6.74 o
   0   4  21       29.85       33.96      7.84 o
   1   4  21        4.05        5.84      7.77 o
   2   4  21       56.89       84.59     10.65 o
  -5   5  21        0.01        8.07      6.52 o
  -4   5  21       30.08       24.91      8.88 o
  -3   5  21       18.98       -1.49      7.68 o
  -2   5  21       17.78       13.30      7.02 o
  -1   5  21       14.55       16.43      7.95 o
   0   5  21        0.13       -5.50      6.22 o
   1   5  21        2.77        3.36      9.02 o
   2   5  21        1.65       22.79      9.87 o
  -5   6  21       23.41        6.97      9.75 o
  -4   6  21        3.24        9.80      9.66 o
  -3   6  21        3.21        8.13      9.19 o
  -2   6  21        0.30       -7.76      7.76 o
  -1   6  21       36.25       35.27      9.51 o
   0   6  21        8.55       18.83      8.19 o
   1   6  21       35.34       56.48     10.92 o
  -4   7  21        0.17       13.63      7.83 o
  -3   7  21        4.67        7.58      7.64 o
  -2   7  21        0.28        0.28      9.85 o
  -1   7  21       10.72       15.66      9.71 o
   0   7  21        2.17       15.36      8.17 o
   1   7  21       34.55       58.22     11.89 o
  -4   8  21       16.64       18.12      9.92 o
  -3   8  21        5.74       -2.36      8.47 o
  -2   8  21        3.57       -6.13     12.33 o
  -1   8  21       20.25        5.63      8.76 o
   0   8  21        0.96        5.90      8.92 o
  -3   9  21        5.55        5.84      8.66 o
  -2   9  21        6.91       -7.20      7.20 o
  -1   9  21        3.61        9.91      7.92 o
  -4   0  22        0.15       -9.90     25.39 o
  -2   0  22       81.76       91.90     14.57 o
   0   0  22       36.92       46.37     13.53 o
  -5   1  22        3.04       13.93      8.24 o
  -4   1  22        3.20       -4.28      7.31 o
  -3   1  22        1.53       10.59      8.01 o
  -2   1  22        8.21       14.44      8.05 o
  -1   1  22       17.93       25.60      7.82 o
   0   1  22        6.39        0.94      7.81 o
   1   1  22        0.67        2.50      8.04 o
  -5   2  22        0.78       -7.66      7.66 o
  -4   2  22       16.72       19.34      8.53 o
  -3   2  22       97.28      119.74     13.29 o
  -2   2  22        4.39       10.80      9.57 o
  -1   2  22        8.10       10.88      6.41 o
   0   2  22       26.77       27.91      7.76 o
   1   2  22       26.25        0.73      8.01 o
  -5   3  22        0.92        7.04      8.39 o
  -4   3  22       23.57       26.53      8.82 o
  -3   3  22        1.01        0.26      7.77 o
  -2   3  22        6.18        0.24      8.92 o
  -1   3  22        0.78       -6.22      6.22 o
   0   3  22       22.99        8.64      8.21 o
   1   3  22        9.81       -0.85      7.74 o
  -4   4  22        0.02       -7.30      7.30 o
  -3   4  22        2.00       23.01      8.21 o
  -2   4  22       14.81       11.31      7.09 o
  -1   4  22       33.57       35.67      9.25 o
   0   4  22        2.85        4.77      7.18 o
   1   4  22        5.32       -2.66      7.84 o
  -4   5  22        8.79       -7.75      7.75 o
  -3   5  22        5.62        0.01      7.40 o
  -2   5  22        0.93       -6.48      6.50 o
  -1   5  22       24.27       36.70      8.86 o
   0   5  22        9.75       -1.44      7.73 o
  -3   6  22        1.66       -3.69      9.08 o
  -2   6  22        8.50       10.99     13.91 o
  -1   6  22        7.63        6.11      9.34 o
   0   6  22        0.04        4.82      9.31 o
  -2   7  22        4.95       -3.29      8.52 o
  -3   0  23       57.48       55.32     16.25 o
  -1   0  23        0.34       24.85     10.41 o
  -3   1  23        4.07       12.40     10.34 o
  -2   1  23        7.27        6.06      8.32 o
  -1   1  23        3.08       -2.16      6.67 o
  -3   2  23       22.17       18.81      8.77 o
  -2   2  23       22.63       31.56      8.14 o
  -1   2  23       16.28        8.91      6.74 o
  -3   3  23       17.03        9.91      8.34 o
  -2   3  23       94.45       99.61     10.19 o
  -1   3  23        0.62       -6.60      9.36 o
 
